# Supplementary material for: 2,9-Dimethyl-1,10-phenanthrolin-1-ium tetra­chloridoferrate(III) methanol monosolvate
Source: Acta Crystallogr Sect E Struct Rep Online. 2012 Jun 13;68(Pt 7):m905. doi: 10.1107/S1600536812025111 (PMC3393176; doi:10.1107/S1600536812025111)
Supplement: Supplementary file 1 [file e-68-0m905-sup1.cif]

##############################################################################
#                                                                            #
# This CIF contains the data in a paper accepted for publication in          #
# Acta Crystallographica Section E. It conforms to the requirements of       #
# Notes for Authors for Acta Crystallographica Section E, and has been       #
# peer reviewed under the auspices of the IUCr Commission on Journals.       #
#                                                                            #
# Full details of the Crystallographic Information File format               #
# are given in the paper "The Crystallographic Information File (CIF):       #
# a New Standard Archive File for Crystallography" by S. R. Hall, F. H.      #
# Allen and I. D. Brown [Acta Cryst. (1991), A47, 655-685].                  #
#                                                                            #
# The current version of the core CIF dictionary is obtainable from          #
# ftp://ftp.iucr.org/pub/cif_core.dic.                                       #
#                                                                            #
# Software is freely available for graphical display of the structure(s)     #
# in this CIF. For information consult the CIF software page                 #
# http://www.iucr.org/resources/cif/software.                                #
#                                                                            #
# This file may be used for bona fide research purposes within the           #
# scientific community so long as proper attribution is given to the journal # 
# article from which it was obtained.                                        #
#                                                                            #
##############################################################################
data_I
_audit_creation_method     SHELXL-97
_chemical_name_systematic
;
2,9-Dimethyl-1,10-phenanthrolin-1-ium tetrachloridoferrate(III)
methanol monosolvate
;
_chemical_name_common     ?
_chemical_formula_moiety     'C14 H13 N2 +, Cl4 Fe -, C H4 O'
_chemical_formula_sum     'C15 H17 Cl4 Fe N2 O'
_chemical_formula_iupac     '(C14 H13 N2) [Fe Cl4], C H4 O'
_chemical_formula_weight     438.96
_chemical_melting_point     ?
_symmetry_cell_setting     monoclinic
_symmetry_space_group_name_H-M     'C 2/c'
_symmetry_space_group_name_Hall     '-C 2yc'
loop_
    _symmetry_equiv_pos_as_xyz
    'x, y, z'
    '-x, y, -z+1/2'
    'x+1/2, y+1/2, z'
    '-x+1/2, y+1/2, -z+1/2'
    '-x, -y, -z'
    'x, -y, z-1/2'
    '-x+1/2, -y+1/2, -z'
    'x+1/2, -y+1/2, z-1/2'
_cell_length_a     13.067(3)
_cell_length_b     20.377(4)
_cell_length_c     7.2810(15)
_cell_angle_alpha     90.00
_cell_angle_beta     109.03(3)
_cell_angle_gamma     90.00
_cell_volume     1832.7(7)
_cell_formula_units_Z     4
_cell_measurement_reflns_used     2464
_cell_measurement_theta_min     3.05
_cell_measurement_theta_max     29.15
_cell_measurement_temperature     120(2)
_exptl_crystal_description     needle
_exptl_crystal_colour     yellow
_exptl_crystal_size_max     0.20
_exptl_crystal_size_mid     0.15
_exptl_crystal_size_min     0.10
_exptl_crystal_density_diffrn     1.591
_exptl_crystal_density_meas     ?
_exptl_crystal_density_method     'not measured'
_exptl_crystal_F_000     892
_exptl_absorpt_coefficient_mu     1.409
_exptl_absorpt_correction_type     numerical
_exptl_absorpt_process_details     '(X-SHAPE and X-RED; Stoe & Cie, 2002)'
_exptl_absorpt_correction_T_min     0.7658
_exptl_absorpt_correction_T_max     0.8719
_exptl_special_details     ?
_diffrn_ambient_temperature     120(2)
_diffrn_radiation_type     MoK\a
_diffrn_radiation_wavelength     0.71073
_diffrn_radiation_source     'fine-focus sealed tube'
_diffrn_radiation_monochromator     graphite
_diffrn_measurement_device_type     'Stoe IPDS-2T'
_diffrn_measurement_method     '\w scans'
_diffrn_detector_area_resol_mean     ?
_diffrn_reflns_number     9967
_diffrn_reflns_av_R_equivalents     0.0487
_diffrn_reflns_av_sigmaI/netI     0.0335
_diffrn_reflns_theta_min     3.05
_diffrn_reflns_theta_max     29.15
_diffrn_reflns_theta_full     29.15
_diffrn_measured_fraction_theta_max     0.998
_diffrn_measured_fraction_theta_full     0.998
_diffrn_reflns_limit_h_min     -17
_diffrn_reflns_limit_h_max     17
_diffrn_reflns_limit_k_min     -27
_diffrn_reflns_limit_k_max     27
_diffrn_reflns_limit_l_min     -9
_diffrn_reflns_limit_l_max     9
_diffrn_standards_number     ?
_diffrn_standards_interval_count     ?
_diffrn_standards_interval_time     ?
_diffrn_standards_decay_%     ?
_refine_special_details
;
Refinement of <i>F</i>^2^ against ALL reflections. The weighted <i>R</i>-factor
<i>wR</i> and goodness of fit <i>S</i> are based on <i>F</i>^2^, conventional
<i>R</i>-factors <i>R</i> are based on <i>F</i>, with <i>F</i> set to zero for
negative <i>F</i>^2^. The threshold expression of <i>F</i>^2^ >
\s(<i>F</i>^2^) is used only for calculating <i>R</i>-factors(gt) <i>etc</i>.
and is not relevant to the choice of reflections for refinement.
<i>R</i>-factors based on <i>F</i>^2^ are statistically about twice as large
as those based on <i>F</i>, and <i>R</i>- factors based on ALL data will be
even larger.
;
_reflns_number_total     2464
_reflns_number_gt     2075
_reflns_threshold_expression     >2\s(I)
_refine_ls_structure_factor_coef     Fsqd
_refine_ls_matrix_type     full
_refine_ls_R_factor_all     0.0586
_refine_ls_R_factor_gt     0.0448
_refine_ls_wR_factor_gt     0.0940
_refine_ls_wR_factor_ref     0.0986
_refine_ls_goodness_of_fit_ref     1.100
_refine_ls_restrained_S_all     1.100
_refine_ls_number_reflns     2464
_refine_ls_number_parameters     112
_refine_ls_number_restraints     0
_refine_ls_hydrogen_treatment     mixed
_refine_ls_weighting_scheme     calc
_refine_ls_weighting_details
         'calc w=1/[\s^2^(Fo^2^)+(0.0412P)^2^+3.5467P] where P=(Fo^2^+2Fc^2^)/3'
_atom_sites_solution_hydrogens     geom
_atom_sites_solution_primary     direct
_atom_sites_solution_secondary     difmap
_refine_ls_shift/su_max     0.001
_refine_ls_shift/su_mean     0.000
_refine_diff_density_max     0.840
_refine_diff_density_min     -0.842
_refine_ls_extinction_method     none
_refine_ls_extinction_coef     ?
loop_
    _atom_type_symbol
    _atom_type_description
    _atom_type_scat_dispersion_real
    _atom_type_scat_dispersion_imag
    _atom_type_scat_source
    'C' 'C' 0.0033 0.0016
                         'International Tables Vol C Tables 4.2.6.8 and 6.1.1.4'
    'H' 'H' 0.0000 0.0000
                         'International Tables Vol C Tables 4.2.6.8 and 6.1.1.4'
    'N' 'N' 0.0061 0.0033
                         'International Tables Vol C Tables 4.2.6.8 and 6.1.1.4'
    'O' 'O' 0.0106 0.0060
                         'International Tables Vol C Tables 4.2.6.8 and 6.1.1.4'
    'Cl' 'Cl' 0.1484 0.1585
                         'International Tables Vol C Tables 4.2.6.8 and 6.1.1.4'
    'Fe' 'Fe' 0.3463 0.8444
                         'International Tables Vol C Tables 4.2.6.8 and 6.1.1.4'
_computing_data_collection     'X-AREA (Stoe & Cie, 2002)'
_computing_cell_refinement     'X-AREA (Stoe & Cie, 2002)'
_computing_data_reduction     'X-RED (Stoe & Cie, 2002)'
_computing_structure_solution     'SHELXS97 (Sheldrick, 2008)'
_computing_structure_refinement     'SHELXL97 (Sheldrick, 2008)'
_computing_molecular_graphics     'ORTEP-3 (Farrugia, 1997)'
_computing_publication_material     'WinGX (Farrugia, 1999)'
loop_
    _atom_site_type_symbol
    _atom_site_label
    _atom_site_fract_x
    _atom_site_fract_y
    _atom_site_fract_z
    _atom_site_U_iso_or_equiv
    _atom_site_adp_type
    _atom_site_calc_flag
    _atom_site_refinement_flags
    _atom_site_occupancy
    _atom_site_symmetry_multiplicity
    _atom_site_disorder_assembly
    _atom_site_disorder_group
    Fe Fe1 1.0000 0.15100(2) 0.2500 0.01928(13) Uani d S 1 2 . .
    Cl Cl1 0.85420(5) 0.21251(3) 0.17847(11) 0.03440(18) Uani d . 1 1 . .
    Cl Cl2 0.99637(5) 0.08774(3) 0.00604(10) 0.03183(17) Uani d . 1 1 . .
    O O1 1.0000 0.68189(19) 0.2500 0.139(3) Uani d S 1 2 . .
    H H1 0.9766 0.6682 0.1350 0.208 Uiso calc PR 0.50 1 . .
    N N1 0.89657(16) 0.56531(10) 0.1150(3) 0.0181(4) Uani d . 1 1 . .
    C C1 0.7488(2) 0.63346(14) -0.0768(4) 0.0304(6) Uani d . 1 1 . .
    H H1A 0.7225 0.6522 0.0235 0.046 Uiso calc R 1 1 . .
    H H1B 0.6883 0.6291 -0.1985 0.046 Uiso calc R 1 1 . .
    H H1C 0.8039 0.6624 -0.0974 0.046 Uiso calc R 1 1 . .
    C C2 0.79690(19) 0.56745(13) -0.0131(3) 0.0232(5) Uani d . 1 1 . .
    C C3 0.7407(2) 0.50876(14) -0.0831(4) 0.0290(6) Uani d . 1 1 . .
    H H3 0.6692 0.5103 -0.1729 0.035 Uiso calc R 1 1 . .
    C C4 0.7888(2) 0.44989(14) -0.0223(4) 0.0305(6) Uani d . 1 1 . .
    H H4 0.7508 0.4105 -0.0709 0.037 Uiso calc R 1 1 . .
    C C5 0.8949(2) 0.44681(12) 0.1129(4) 0.0242(5) Uani d . 1 1 . .
    C C6 0.94610(18) 0.50710(11) 0.1799(3) 0.0178(4) Uani d . 1 1 . .
    C C7 0.9500(2) 0.38679(12) 0.1836(4) 0.0323(6) Uani d . 1 1 . .
    H H7 0.9157 0.3462 0.1363 0.039 Uiso calc R 1 1 . .
    C C8 1.0000 0.7446(2) 0.2500 0.073(2) Uani d S 1 2 . .
    H H8A 0.9305 0.7606 0.2564 0.088 Uiso calc PR 0.50 1 . .
    H H8B 1.0107 0.7606 0.1307 0.088 Uiso calc PR 0.50 1 . .
    H H8C 1.0587 0.7606 0.3629 0.088 Uiso calc PR 0.50 1 . .
    H H1D 0.924(9) 0.592(5) 0.147(16) 0.088 Uiso d P 0.50 1 . .
loop_
    _atom_site_aniso_label
    _atom_site_aniso_U_11
    _atom_site_aniso_U_22
    _atom_site_aniso_U_33
    _atom_site_aniso_U_12
    _atom_site_aniso_U_13
    _atom_site_aniso_U_23
    Fe1 0.0158(2) 0.0150(2) 0.0223(2) 0.000 -0.00025(17) 0.000
    Cl1 0.0220(3) 0.0221(3) 0.0523(4) 0.0066(2) 0.0028(3) 0.0083(3)
    Cl2 0.0328(3) 0.0324(3) 0.0289(3) -0.0084(3) 0.0083(3) -0.0095(2)
    O1 0.154(5) 0.0212(19) 0.141(5) 0.000 -0.090(5) 0.000
    N1 0.0187(9) 0.0185(9) 0.0181(9) -0.0025(7) 0.0074(7) -0.0004(7)
    C1 0.0194(11) 0.0393(15) 0.0290(13) 0.0023(10) 0.0030(9) 0.0067(11)
    C2 0.0200(11) 0.0314(13) 0.0195(11) -0.0052(9) 0.0085(9) -0.0008(9)
    C3 0.0216(11) 0.0415(15) 0.0254(12) -0.0124(10) 0.0097(10) -0.0077(11)
    C4 0.0309(13) 0.0343(14) 0.0327(14) -0.0189(11) 0.0192(11) -0.0154(11)
    C5 0.0307(12) 0.0204(11) 0.0297(13) -0.0092(10) 0.0211(10) -0.0062(9)
    C6 0.0192(10) 0.0181(10) 0.0193(10) -0.0012(8) 0.0107(9) -0.0012(8)
    C7 0.0450(15) 0.0153(11) 0.0507(17) -0.0049(10) 0.0349(14) -0.0062(10)
    C8 0.099(5) 0.026(2) 0.070(4) 0.000 -0.005(4) 0.000
_geom_special_details
;
All e.s.d.'s (except the e.s.d. in the dihedral angle between two l.s. planes)
are estimated using the full covariance matrix. The cell e.s.d.'s are taken
into account individually in the estimation of e.s.d.'s in distances, angles
and torsion angles; correlations between e.s.d.'s in cell parameters are only
used when they are defined by crystal symmetry. An approximate (isotropic)
treatment of cell e.s.d.'s is used for estimating e.s.d.'s involving l.s.
planes.
;
loop_
    _geom_bond_atom_site_label_1
    _geom_bond_atom_site_label_2
    _geom_bond_site_symmetry_2
    _geom_bond_distance
    _geom_bond_publ_flag
    Fe1 Cl2 . 2.1826(8) ?
    Fe1 Cl2 2_755 2.1826(8) ?
    Fe1 Cl1 2_755 2.1966(8) ?
    Fe1 Cl1 . 2.1966(8) ?
    O1 C8 . 1.277(6) ?
    O1 H1 . 0.8400 ?
    N1 C2 . 1.333(3) ?
    N1 C6 . 1.360(3) ?
    N1 H1D . 0.64(11) ?
    C1 C2 . 1.493(4) ?
    C1 H1A . 0.9800 ?
    C1 H1B . 0.9800 ?
    C1 H1C . 0.9800 ?
    C2 C3 . 1.409(4) ?
    C3 C4 . 1.359(4) ?
    C3 H3 . 0.9500 ?
    C4 C5 . 1.416(4) ?
    C4 H4 . 0.9500 ?
    C5 C6 . 1.408(3) ?
    C5 C7 . 1.427(4) ?
    C6 C6 2_755 1.445(4) ?
    C7 C7 2_755 1.349(6) ?
    C7 H7 . 0.9500 ?
    C8 H8A . 0.9800 ?
    C8 H8B . 0.9800 ?
    C8 H8C . 0.9800 ?
loop_
    _geom_angle_atom_site_label_1
    _geom_angle_atom_site_label_2
    _geom_angle_atom_site_label_3
    _geom_angle_site_symmetry_1
    _geom_angle_site_symmetry_3
    _geom_angle
    _geom_angle_publ_flag
    Cl2 Fe1 Cl2 . 2_755 107.61(5) ?
    Cl2 Fe1 Cl1 . 2_755 108.48(3) ?
    Cl2 Fe1 Cl1 2_755 2_755 110.92(4) ?
    Cl2 Fe1 Cl1 . . 110.92(4) ?
    Cl2 Fe1 Cl1 2_755 . 108.48(3) ?
    Cl1 Fe1 Cl1 2_755 . 110.41(4) ?
    C8 O1 H1 . . 109.5 ?
    C2 N1 C6 . . 121.2(2) ?
    C2 N1 H1D . . 122(10) ?
    C6 N1 H1D . . 117(10) ?
    C2 C1 H1A . . 109.5 ?
    C2 C1 H1B . . 109.5 ?
    H1A C1 H1B . . 109.5 ?
    C2 C1 H1C . . 109.5 ?
    H1A C1 H1C . . 109.5 ?
    H1B C1 H1C . . 109.5 ?
    N1 C2 C3 . . 120.0(2) ?
    N1 C2 C1 . . 117.6(2) ?
    C3 C2 C1 . . 122.3(2) ?
    C4 C3 C2 . . 120.0(2) ?
    C4 C3 H3 . . 120.0 ?
    C2 C3 H3 . . 120.0 ?
    C3 C4 C5 . . 120.6(2) ?
    C3 C4 H4 . . 119.7 ?
    C5 C4 H4 . . 119.7 ?
    C6 C5 C4 . . 116.7(2) ?
    C6 C5 C7 . . 119.7(2) ?
    C4 C5 C7 . . 123.6(2) ?
    N1 C6 C5 . . 121.5(2) ?
    N1 C6 C6 . 2_755 119.29(12) ?
    C5 C6 C6 . 2_755 119.25(14) ?
    C7 C7 C5 2_755 . 121.03(16) ?
    C7 C7 H7 2_755 . 119.5 ?
    C5 C7 H7 . . 119.5 ?
    O1 C8 H8A . . 109.5 ?
    O1 C8 H8B . . 109.5 ?
    H8A C8 H8B . . 109.5 ?
    O1 C8 H8C . . 109.5 ?
    H8A C8 H8C . . 109.5 ?
    H8B C8 H8C . . 109.5 ?
loop_
    _geom_torsion_atom_site_label_1
    _geom_torsion_atom_site_label_2
    _geom_torsion_atom_site_label_3
    _geom_torsion_atom_site_label_4
    _geom_torsion_site_symmetry_1
    _geom_torsion_site_symmetry_2
    _geom_torsion_site_symmetry_3
    _geom_torsion_site_symmetry_4
    _geom_torsion
    _geom_torsion_publ_flag
    C6 N1 C2 C3 . . . . 0.3(3) ?
    C6 N1 C2 C1 . . . . -179.8(2) ?
    N1 C2 C3 C4 . . . . -1.0(4) ?
    C1 C2 C3 C4 . . . . 179.1(3) ?
    C2 C3 C4 C5 . . . . 0.6(4) ?
    C3 C4 C5 C6 . . . . 0.4(4) ?
    C3 C4 C5 C7 . . . . 179.7(3) ?
    C2 N1 C6 C5 . . . . 0.8(3) ?
    C2 N1 C6 C6 . . . 2_755 -179.5(3) ?
    C4 C5 C6 N1 . . . . -1.1(3) ?
    C7 C5 C6 N1 . . . . 179.5(2) ?
    C4 C5 C6 C6 . . . 2_755 179.2(3) ?
    C7 C5 C6 C6 . . . 2_755 -0.2(4) ?
    C6 C5 C7 C7 . . . 2_755 1.1(5) ?
    C4 C5 C7 C7 . . . 2_755 -178.2(3) ?
loop_
    _geom_hbond_atom_site_label_D
    _geom_hbond_atom_site_label_H
    _geom_hbond_atom_site_label_A
    _geom_hbond_site_symmetry_A
    _geom_hbond_distance_DH
    _geom_hbond_distance_HA
    _geom_hbond_distance_DA
    _geom_hbond_angle_DHA
    _geom_hbond_publ_flag
    O1 H1 N1 . 0.84 2.3300 2.751(4) 112.00 yes
    N1 H1D O1 . 0.65(12) 2.10(10) 2.751(4) 175(14) yes
data_global
_journal_date_recd_electronic     2012-05-29
_journal_date_accepted     2012-06-01
_journal_name_full     'Acta Crystallographica, Section E'
_journal_year     2012
_journal_volume     68
_journal_issue      7
_journal_page_first     m905
_journal_page_last     m905
_journal_paper_category     QM
_journal_paper_doi     10.1107/S1600536812025111
_journal_coeditor_code     HY2554
_publ_contact_author
;
      'Safari, Nasser'
       Department of Chemistry
       Shahid Beheshti University
       G. C., Evin
       Tehran 1983963113
       Iran
;
_publ_contact_author_email     'n-safari@sbu.ac.ir'
_publ_contact_author_fax     '0098 021 22403041'
_publ_contact_author_phone     '0098 021 22401765'
_publ_section_title
;
2,9-Dimethyl-1,10-phenanthrolin-1-ium tetrachloridoferrate(III) methanol
monosolvate
;
loop_
    _publ_author_name
    _publ_author_address
    'Bahojb Noruzi, Ehsan'
;      Department of Chemistry
       Shahid Beheshti University
       G. C., Evin
       Tehran 1983963113
       Iran
;
    'Safari, Nasser'
;      Department of Chemistry
       Shahid Beheshti University
       G. C., Evin
       Tehran 1983963113
       Iran
;
    'Amani, Vahid'
;      Department of Chemistry
       Shahid Beheshti University
       G. C., Evin
       Tehran 1983963113
       Iran
;
    'Notash, Behrouz'
;      Department of Chemistry
       Shahid Beheshti University
       G. C., Evin
       Tehran 1983963113
       Iran
;
