# Supplementary material for: 2,9-Dimethyl-1,10-phenanthrolin-1-ium tetra­chloridoferrate(III) methanol monosolvate
Source: Acta Crystallogr Sect E Struct Rep Online. 2012 Jun 13;68(Pt 7):m905. doi: 10.1107/S1600536812025111 (PMC3393176; doi:10.1107/S1600536812025111)
Supplement: Supplementary file 2 [file e-68-0m905-Isup2.hkl]

# 
# h,k,l, Fc-squared, Fo-squared, sigma(Fo-squared) and status flag 
# 
data_I
_shelx_title ' KHC230H in C2/c' 
_shelx_refln_list_code          4 
_shelx_F_calc_maximum      279.53 
_exptl_crystal_F_000       892.00 
_reflns_d_resolution_high  0.7297 
 
loop_ 
 _symmetry_equiv_pos_as_xyz 
 'x, y, z' 
 '-x, y, -z+1/2' 
 'x+1/2, y+1/2, z' 
 '-x+1/2, y+1/2, -z+1/2' 
 '-x, -y, -z' 
 'x, -y, z-1/2' 
 '-x+1/2, -y+1/2, -z' 
 'x+1/2, -y+1/2, z-1/2' 
 
_cell_length_a    13.0667 
_cell_length_b    20.3774 
_cell_length_c     7.2810 
_cell_angle_alpha  90.000 
_cell_angle_beta  109.031 
_cell_angle_gamma  90.000 
 
_shelx_F_squared_multiplier     1.000 
 
loop_ 
 _refln_index_h 
 _refln_index_k 
 _refln_index_l 
 _refln_F_squared_calc 
 _refln_F_squared_meas 
 _refln_F_squared_sigma 
 _refln_observed_status 
   2   0   0    25994.33    30043.20    343.56 o 
   4   0   0    32824.54    35981.74    752.07 o 
   6   0   0    15321.35    15221.40    285.33 o 
   8   0   0    23965.33    25953.68    413.73 o 
  10   0   0     2151.30     2252.60     49.86 o 
  12   0   0     3626.04     3843.69     43.61 o 
  14   0   0     4220.57     4433.29     44.34 o 
  16   0   0     1050.91     1019.72     56.10 o 
   3   1   0    19541.06    21899.43    231.29 o 
   5   1   0    18576.46    20393.21    219.04 o 
   7   1   0    24054.47    27585.87    251.15 o 
   9   1   0     2678.09     2635.73     33.86 o 
  11   1   0     1958.26     2159.15     34.69 o 
  13   1   0     5467.72     5393.12     62.97 o 
  15   1   0      774.77      835.00     35.70 o 
   2   2   0      934.16     1035.44     38.87 o 
   4   2   0     6100.71     7011.13     89.17 o 
   6   2   0    10297.10    11566.11    114.49 o 
   8   2   0      861.80     1006.01     26.41 o 
  10   2   0     2771.99     2909.45     29.42 o 
  12   2   0       92.86       83.48     24.78 o 
  14   2   0     1148.53     1097.67     28.95 o 
  16   2   0      124.35      165.06     30.84 o 
   1   3   0    28786.81    30491.62    408.70 o 
   3   3   0      188.87      267.77     33.91 o 
   5   3   0     2326.14     2219.58     46.18 o 
   7   3   0     6913.18     7594.90     82.47 o 
   9   3   0     1708.40     1832.18     30.21 o 
  11   3   0      382.73      510.06     26.66 o 
  13   3   0     1542.09     1715.04     27.36 o 
  15   3   0     1298.57     1426.89     30.95 o 
   2   4   0    17204.35    18605.43    148.04 o 
   4   4   0    26436.93    28689.09    448.18 o 
   6   4   0     3586.78     3879.49     58.82 o 
   8   4   0     3168.42     3405.05     35.72 o 
  10   4   0     7248.42     7401.49     80.56 o 
  12   4   0     2580.59     2716.67     33.90 o 
  14   4   0      149.56      195.28     29.41 o 
  16   4   0     1058.36     1105.59     56.23 o 
   1   5   0     1076.38     1315.45     54.01 o 
   3   5   0    45893.92    50629.88    456.70 o 
   5   5   0     7529.14     8412.79    173.97 o 
   7   5   0       94.72      127.89     21.96 o 
   9   5   0     1944.91     1936.04     40.30 o 
  11   5   0     3498.72     3606.12     66.86 o 
  13   5   0        1.61       37.41     29.96 o 
  15   5   0      184.17      185.02     29.01 o 
   0   6   0     3685.59     4182.79     72.96 o 
   2   6   0     1284.38     1480.21     35.67 o 
   4   6   0     1912.63     2378.90     29.06 o 
   6   6   0      559.46      610.93     29.12 o 
   8   6   0       46.10       61.19     24.26 o 
  10   6   0     1693.19     1822.13     36.39 o 
  12   6   0      238.64      302.83     38.97 o 
  14   6   0       54.79       93.26     29.24 o 
  16   6   0      224.77      256.05     33.62 o 
   1   7   0      607.19      684.57     42.30 o 
   3   7   0      307.60      184.28     23.57 o 
   5   7   0      728.17      728.61     26.65 o 
   7   7   0     4315.22     4559.18     80.49 o 
   9   7   0     6211.43     6223.54     89.46 o 
  11   7   0     3330.28     3523.81    307.09 o 
  13   7   0      517.78      519.77     52.26 o 
  15   7   0      108.87      150.91     39.69 o 
   0   8   0     1761.56     1811.44     97.34 o 
   2   8   0      114.88      161.69     29.44 o 
   4   8   0     6273.88     7453.80    124.28 o 
   6   8   0     1126.41     1248.00     25.46 o 
   8   8   0       29.00       56.23     26.71 o 
  10   8   0     3057.82     3154.57     30.57 o 
  12   8   0      185.08      224.21     32.51 o 
  14   8   0      213.84      219.72     30.24 o 
  16   8   0      650.89      705.88     49.87 o 
   1   9   0     1691.70     1811.14     51.57 o 
   3   9   0    22676.06    25947.00    259.03 o 
   5   9   0      870.93      928.42     42.97 o 
   7   9   0      232.20      324.76     25.66 o 
   9   9   0      460.94      555.40     29.51 o 
  11   9   0      593.05      767.67     27.70 o 
  13   9   0       11.40        9.12     28.89 o 
  15   9   0       96.80      185.56     32.42 o 
   0  10   0       25.15       62.51     44.69 o 
   2  10   0        8.34       60.00     24.46 o 
   4  10   0     1179.59      956.95     35.01 o 
   6  10   0      293.08      301.33     26.46 o 
   8  10   0      231.03      290.79     23.49 o 
  10  10   0     7515.68     7645.04     99.21 o 
  12  10   0       42.49       67.33     26.71 o 
  14  10   0       58.26       72.36     31.36 o 
   1  11   0        3.55       29.82     34.99 o 
   3  11   0      482.28      398.02     37.77 o 
   5  11   0      552.38      549.10     24.75 o 
   7  11   0      248.52      268.63     24.14 o 
   9  11   0     2163.72     2291.10     25.36 o 
  11  11   0     1125.87     1164.91     30.52 o 
  13  11   0       15.82       71.60     33.27 o 
  15  11   0      129.92      126.43     36.42 o 
   0  12   0      944.04      780.36     35.37 o 
   2  12   0    13515.50    14359.88    196.93 o 
   4  12   0    17514.60    18650.10    324.42 o 
   6  12   0     1127.59     1233.63     44.98 o 
   8  12   0      754.30      700.75     29.31 o 
  10  12   0     5517.68     5879.80     72.89 o 
  12  12   0     1177.16     1198.02     31.11 o 
  14  12   0       15.36       29.61     39.61 o 
   1  13   0     9586.17     9514.23     82.12 o 
   3  13   0     8941.77     8932.98    113.17 o 
   5  13   0     6923.08     7269.38     90.50 o 
   7  13   0     5853.45     6235.02    146.13 o 
   9  13   0     3878.26     4242.50     47.73 o 
  11  13   0     1123.80     1265.68     28.58 o 
  13  13   0     1809.73     1738.42     96.69 o 
   0  14   0    17242.34    17804.14     90.04 o 
   2  14   0       16.21       52.49     28.19 o 
   4  14   0      104.67      142.49     39.82 o 
   6  14   0     2087.12     2233.51     58.49 o 
   8  14   0     3311.53     3625.89     64.07 o 
  10  14   0        8.21       12.18     31.51 o 
  12  14   0      725.10      780.05     40.77 o 
  14  14   0     1042.88     1134.75     61.49 o 
   1  15   0     1117.34     1222.90     52.11 o 
   3  15   0      811.13      818.48     28.46 o 
   5  15   0       55.17       73.15     34.11 o 
   7  15   0      162.58      173.44     39.38 o 
   9  15   0      876.80      854.84     35.75 o 
  11  15   0      645.96      717.02     40.45 o 
  13  15   0      267.27      307.83     42.17 o 
   0  16   0     2225.75     2342.40     61.07 o 
   2  16   0     3504.09     3548.91     37.54 o 
   4  16   0      732.91      758.71     35.98 o 
   6  16   0    10398.79    10262.46    122.24 o 
   8  16   0     4883.25     5208.68    167.37 o 
  10  16   0      158.78      174.54     30.47 o 
  12  16   0     1236.94     1285.95     43.53 o 
   1  17   0    22626.71    23454.07    166.86 o 
   3  17   0     2363.07     2444.30     34.91 o 
   5  17   0     4594.04     5067.62     46.40 o 
   7  17   0     5726.56     6422.41    123.47 o 
   9  17   0     2010.91     2086.09     93.59 o 
  11  17   0      940.91     1029.44     56.37 o 
  13  17   0     1415.23     1463.24     82.01 o 
   0  18   0      219.19      285.58     42.15 o 
   2  18   0     1292.21     1329.10     35.82 o 
   4  18   0     4568.72     4670.96    505.24 o 
   6  18   0     1521.15     1503.26     43.76 o 
   8  18   0     1036.58     1063.31     79.20 o 
  10  18   0      954.91     1060.13     44.49 o 
  12  18   0     1300.33     1615.16     59.63 o 
   1  19   0      390.00      396.55     30.97 o 
   3  19   0      354.37      403.10     29.66 o 
   5  19   0      204.75      217.71     39.02 o 
   7  19   0     3207.34     3267.89    107.95 o 
   9  19   0       25.86       37.05     38.21 o 
  11  19   0       86.16      123.10     45.91 o 
   0  20   0     2402.31     2550.78     40.85 o 
   2  20   0     1330.71     1380.64     29.92 o 
   4  20   0     1137.58     1198.87     31.78 o 
   6  20   0      746.36      843.50     36.58 o 
   8  20   0      437.34      574.76     44.56 o 
  10  20   0      449.88      521.72     50.68 o 
   1  21   0       65.24       66.47     35.73 o 
   3  21   0     3529.37     3679.80     51.30 o 
   5  21   0      925.13      919.69     48.93 o 
   7  21   0       34.96       -0.69     50.93 o 
   9  21   0      726.09      797.07     47.85 o 
  11  21   0     1548.03     1491.20     49.22 o 
   0  22   0       39.89       82.55     32.71 o 
   2  22   0       51.63       74.12     31.53 o 
   4  22   0     1034.39     1067.80     41.21 o 
   6  22   0       54.77       50.64     35.40 o 
   8  22   0      202.70      239.27     41.31 o 
  10  22   0       27.29       67.65     42.91 o 
   1  23   0      453.08      518.99     36.62 o 
   3  23   0      819.51      894.96     37.76 o 
   5  23   0      195.22      231.00     45.53 o 
   7  23   0      141.62      109.34     39.49 o 
   9  23   0       42.79      -12.70     45.48 o 
   0  24   0      214.08      283.33     40.00 o 
   2  24   0      134.88      112.88     30.19 o 
   4  24   0      115.52      147.54     39.02 o 
   6  24   0      241.74      222.06     39.27 o 
   8  24   0       64.33       83.11     44.62 o 
   1  25   0       47.32       70.73     33.01 o 
   3  25   0      154.50      187.62     35.61 o 
   5  25   0       78.84      127.07     66.94 o 
   7  25   0        0.25      -34.70     47.56 o 
   0  26   0      123.83      176.52     47.26 o 
   2  26   0      962.90     1125.96     45.52 o 
   4  26   0     1720.00     1741.02    296.02 o 
   6  26   0        5.34       52.16     46.81 o 
   1  27   0        8.33       57.92     36.70 o 
   3  27   0       14.75       46.31     41.18 o 
 -17   1   1        6.55       20.47     44.46 o 
 -15   1   1     2685.77     2731.23     55.37 o 
 -13   1   1     1441.27     1472.79     31.52 o 
 -11   1   1       46.84       41.66     20.53 o 
  -9   1   1     1332.05     1363.13     24.18 o 
  -7   1   1    15556.68    15091.96     50.68 o 
  -5   1   1       75.30      165.47     25.28 o 
  -3   1   1      345.06      339.63     44.26 o 
  -1   1   1    13478.51    13320.41    144.88 o 
   1   1   1    11259.54    10552.12    271.83 o 
   3   1   1     7625.46     8161.40     96.99 o 
   5   1   1     4633.49     4630.23    133.44 o 
   7   1   1     4750.87     4947.38     80.59 o 
   9   1   1      111.83      138.06     25.24 o 
  11   1   1        2.97       -4.00     25.66 o 
  13   1   1     3196.08     3243.55     32.15 o 
  15   1   1      136.56      132.13     34.23 o 
 -16   2   1      666.30      653.38     38.62 o 
 -14   2   1     2614.53     2413.13     42.29 o 
 -12   2   1     2229.05     2053.69     29.99 o 
 -10   2   1     2486.81     2617.31     45.06 o 
  -8   2   1     9092.85     8554.22     73.65 o 
  -6   2   1     9344.16     9912.28    116.00 o 
  -4   2   1      447.69      412.37     28.86 o 
  -2   2   1    15979.60    15997.30    212.49 o 
   0   2   1    12452.89    12768.89    132.90 o 
   2   2   1     4822.08     4977.17    153.99 o 
   4   2   1     2287.19     2105.01     55.42 o 
   6   2   1    11806.32    11468.17    161.65 o 
   8   2   1     3101.06     3172.94     49.58 o 
  10   2   1      892.92      823.33     25.12 o 
  12   2   1      647.67      720.80     31.49 o 
  14   2   1     1250.81     1250.67     41.84 o 
  16   2   1        2.61       42.56     51.89 o 
 -17   3   1      446.24      436.16     41.62 o 
 -15   3   1       41.71       75.19     29.88 o 
 -13   3   1        4.27       59.38     29.42 o 
 -11   3   1     2647.69     2687.18     59.18 o 
  -9   3   1      280.58      246.31     23.49 o 
  -7   3   1        4.88       11.79     23.66 o 
  -5   3   1     7370.82     7833.89     47.77 o 
  -3   3   1    24129.55    22680.18    720.66 o 
  -1   3   1      809.72      825.07     54.34 o 
   1   3   1     7182.11     7175.99     97.54 o 
   3   3   1    13858.91    14202.42    286.79 o 
   5   3   1      256.10      304.96     23.98 o 
   7   3   1     1302.88     1438.11     47.43 o 
   9   3   1      766.85      749.63     26.82 o 
  11   3   1      306.50      305.56     26.41 o 
  13   3   1      266.92      340.61     29.07 o 
  15   3   1        0.56       58.39     34.42 o 
 -16   4   1       19.42       23.81     34.70 o 
 -14   4   1     1793.70     1615.18     32.45 o 
 -12   4   1       69.28       93.51     25.38 o 
 -10   4   1       64.95       74.06     22.50 o 
  -8   4   1     4838.05     4590.14     41.22 o 
  -6   4   1     5362.59     5209.44     34.46 o 
  -4   4   1      418.90      527.55     29.16 o 
  -2   4   1     6374.95     7062.74    149.16 o 
   0   4   1    22180.82    23531.70    487.49 o 
   2   4   1     1095.42     1115.88     32.67 o 
   4   4   1     1366.24     1225.88     31.55 o 
   6   4   1    11609.40    11250.27    196.30 o 
   8   4   1     1513.88     1540.39     37.03 o 
  10   4   1      132.05      184.12     22.48 o 
  12   4   1     2147.17     2122.74     59.04 o 
  14   4   1     1223.28     1256.93     30.27 o 
  16   4   1       13.61      -34.50     34.50 o 
 -17   5   1      572.54      641.31     61.80 o 
 -15   5   1      187.49      151.24     40.23 o 
 -13   5   1      484.61      491.42     25.00 o 
 -11   5   1     3207.44     3310.72     41.47 o 
  -9   5   1      930.43      943.86     23.84 o 
  -7   5   1     1619.43     1595.05     25.23 o 
  -5   5   1     5353.51     5164.62     55.67 o 
  -3   5   1    25148.33    23898.02    182.46 o 
  -1   5   1     2976.82     2774.43     52.53 o 
   1   5   1    17204.60    17406.36    295.93 o 
   3   5   1     6600.77     6733.93    130.34 o 
   5   5   1     4808.59     4920.11    112.50 o 
   7   5   1      207.61      291.74     24.60 o 
   9   5   1     4695.52     4736.13     97.37 o 
  11   5   1     1359.04     1317.06     27.99 o 
  13   5   1      467.49      527.85     29.57 o 
  15   5   1      359.42      389.35     29.25 o 
 -16   6   1      177.14      169.54     45.42 o 
 -14   6   1        7.54       -0.47     39.55 o 
 -12   6   1     1480.65     1532.88     25.92 o 
 -10   6   1     7224.88     7057.54     85.28 o 
  -8   6   1      245.17      312.78     21.96 o 
  -6   6   1      484.50      620.83     31.00 o 
  -4   6   1     7166.12     6900.37    153.13 o 
  -2   6   1        2.48       37.74     69.74 o 
   0   6   1    10585.94    11769.63    141.74 o 
   2   6   1     6185.09     6083.07    123.61 o 
   4   6   1     4768.15     4531.50     61.47 o 
   6   6   1      634.30      611.79     27.43 o 
   8   6   1      959.72      911.22     25.90 o 
  10   6   1     3728.51     3582.81     50.96 o 
  12   6   1        5.54       37.57     23.90 o 
  14   6   1      136.39      153.86     28.95 o 
 -15   7   1       27.80       33.09     36.99 o 
 -13   7   1       54.97       97.74     26.82 o 
 -11   7   1      472.93      537.60     22.75 o 
  -9   7   1      251.12      270.55     22.54 o 
  -7   7   1      242.35      214.39     26.33 o 
  -5   7   1        1.42       66.55     32.94 o 
  -3   7   1      314.32      360.67     36.74 o 
  -1   7   1      272.91      219.97     39.08 o 
   1   7   1      145.51      212.89     25.72 o 
   3   7   1      144.76      129.16     23.22 o 
   5   7   1      779.37      668.14     27.59 o 
   7   7   1     2116.28     1978.79     40.90 o 
   9   7   1      776.99      739.17     26.72 o 
  11   7   1      630.11      654.80     27.93 o 
  13   7   1      361.26      378.60     26.63 o 
  15   7   1       59.71       98.89     29.03 o 
 -16   8   1      250.83      261.43     46.67 o 
 -14   8   1       97.54      130.39     33.91 o 
 -12   8   1      934.07      985.85     31.65 o 
 -10   8   1     1596.60     1614.63     28.27 o 
  -8   8   1        3.40       39.93     26.07 o 
  -6   8   1      832.36     1034.64     31.15 o 
  -4   8   1    24094.22    23529.95    689.19 o 
  -2   8   1     3345.14     3218.23     59.73 o 
   0   8   1       23.55       71.54     29.04 o 
   2   8   1    26501.46    26610.66    360.70 o 
   4   8   1     9646.90     9643.42    162.61 o 
   6   8   1      274.98      287.25     21.90 o 
   8   8   1      274.91      261.51     22.78 o 
  10   8   1     7840.96     7408.67     94.58 o 
  12   8   1      337.57      399.26     26.32 o 
  14   8   1      303.11      330.10     29.58 o 
 -15   9   1       90.02       89.39     36.99 o 
 -13   9   1       96.85      142.20     31.13 o 
 -11   9   1     4558.45     4544.52     46.40 o 
  -9   9   1      131.12      156.83     30.44 o 
  -7   9   1      265.26      271.32     28.86 o 
  -5   9   1      412.73      403.73     29.45 o 
  -3   9   1     9485.44     9338.22     53.96 o 
  -1   9   1      126.37      169.47     50.19 o 
   1   9   1     3232.64     3150.22     50.98 o 
   3   9   1     4462.70     4341.29     52.51 o 
   5   9   1     1822.37     1824.07     31.69 o 
   7   9   1      437.78      436.43     25.42 o 
   9   9   1     6384.38     6342.51     49.35 o 
  11   9   1      465.59      496.37     29.63 o 
  13   9   1      186.24      163.23     30.07 o 
  15   9   1      230.64      197.72     35.13 o 
 -16  10   1        0.02       35.23     73.38 o 
 -14  10   1      485.65      444.12     28.66 o 
 -12  10   1      534.10      538.43     31.18 o 
 -10  10   1     1217.87     1126.75     33.12 o 
  -8  10   1      934.41      945.78     28.44 o 
  -6  10   1       11.93       18.35     40.26 o 
  -4  10   1     3015.82     3079.59     38.71 o 
  -2  10   1      960.73     1082.05     39.06 o 
   0  10   1       23.48       42.77     25.73 o 
   2  10   1      393.22      239.42     27.56 o 
   4  10   1     2884.49     3046.93     80.21 o 
   6  10   1     2288.01     2275.53     28.34 o 
   8  10   1      572.27      547.64     30.71 o 
  10  10   1      378.02      358.84     25.68 o 
  12  10   1       16.56       73.12     28.72 o 
  14  10   1      597.85      611.29     58.44 o 
 -15  11   1       11.20       94.66     82.19 o 
 -13  11   1      302.21      363.28     30.85 o 
 -11  11   1     1703.67     1642.28     35.29 o 
  -9  11   1     1814.05     1768.65     33.83 o 
  -7  11   1      132.20      170.93     35.04 o 
  -5  11   1     6982.26     6644.07    143.47 o 
  -3  11   1     4046.97     3860.76     46.65 o 
  -1  11   1      910.59      930.55     46.70 o 
   1  11   1     1216.28     1213.32     28.03 o 
   3  11   1    11090.54    11296.69    164.91 o 
   5  11   1     1045.90     1013.31     25.95 o 
   7  11   1       66.46       85.87     21.98 o 
   9  11   1     2726.09     2653.27     28.34 o 
  11  11   1     2474.61     2245.22     95.85 o 
  13  11   1        6.75       50.21     36.21 o 
 -14  12   1      525.35      622.11    172.11 o 
 -12  12   1      174.63      152.24     58.69 o 
 -10  12   1      621.08      688.54     31.99 o 
  -8  12   1     1584.13     1542.35     60.15 o 
  -6  12   1     1897.55     1839.09     37.29 o 
  -4  12   1      353.52      281.59     35.00 o 
  -2  12   1     4101.01     3957.97    111.89 o 
   0  12   1     5673.02     5564.75     44.69 o 
   2  12   1     1002.78     1030.72     36.03 o 
   4  12   1     1274.35     1247.17     44.76 o 
   6  12   1     2920.88     2937.19     29.34 o 
   8  12   1     3257.19     3205.75     35.05 o 
  10  12   1      554.30      504.14     30.26 o 
  12  12   1      791.87      815.36     53.04 o 
  14  12   1      967.60      878.30     33.14 o 
 -15  13   1      361.90      401.76     64.14 o 
 -13  13   1       26.11       99.47     88.55 o 
 -11  13   1     1240.97     1113.09     52.25 o 
  -9  13   1        2.97       22.61     97.01 o 
  -7  13   1     2842.69     2936.46     53.62 o 
  -5  13   1      304.14      329.66     42.89 o 
  -3  13   1      117.62      114.45     30.38 o 
  -1  13   1     6736.30     6656.94     96.53 o 
   1  13   1     2541.46     2325.29     34.30 o 
   3  13   1      778.45      820.79     30.24 o 
   5  13   1     2095.50     2023.25     38.91 o 
   7  13   1     2619.40     2617.16     33.79 o 
   9  13   1      103.58      129.71     27.15 o 
  11  13   1       35.74       64.53     28.34 o 
  13  13   1     2163.57     2132.99     39.34 o 
 -14  14   1       59.71      -60.28     60.28 o 
 -12  14   1      403.37      371.26     45.13 o 
 -10  14   1      972.96     1005.31     42.33 o 
  -8  14   1      527.95      652.69     65.96 o 
  -6  14   1     1080.36     1056.91     46.96 o 
  -4  14   1     2676.17     2513.17     44.45 o 
  -2  14   1     3423.68     3322.65     98.84 o 
   0  14   1     2027.55     1942.24     55.62 o 
   2  14   1     1904.71     1965.80     34.19 o 
   4  14   1      787.59      846.51     29.30 o 
   6  14   1       21.19       61.56     24.89 o 
   8  14   1      451.07      402.37     35.24 o 
  10  14   1      101.92      134.56     29.93 o 
  12  14   1        2.73      -29.30     29.30 o 
 -13  15   1     2227.87     2099.03    182.58 o 
 -11  15   1       67.05      125.25    139.90 o 
  -9  15   1     2717.08     2509.71    139.42 o 
  -7  15   1     9703.71     9022.64    173.11 o 
  -5  15   1      546.58      431.09     31.57 o 
  -3  15   1      716.20      750.39     36.06 o 
  -1  15   1     3777.87     3621.70     73.85 o 
   1  15   1     6565.66     6301.59    121.29 o 
   3  15   1       27.08       52.83     27.22 o 
   5  15   1     6644.90     6080.51    191.35 o 
   7  15   1     6049.18     6067.32    696.87 o 
   9  15   1      234.76      307.80     33.85 o 
  11  15   1      558.95      600.62     32.62 o 
  13  15   1     1651.03     1575.75     46.58 o 
 -14  16   1      155.91       90.71     61.39 o 
 -12  16   1       11.06       24.55     76.70 o 
 -10  16   1        0.63       80.81     42.14 o 
  -8  16   1      142.96      178.36     32.87 o 
  -6  16   1      977.24      877.92     34.49 o 
  -4  16   1      232.38      251.00     27.24 o 
  -2  16   1     4908.06     4818.84     79.84 o 
   0  16   1     3873.32     3668.70     69.72 o 
   2  16   1        6.76        6.00     30.20 o 
   4  16   1       36.70       99.04     37.39 o 
   6  16   1      922.73      992.25     31.97 o 
   8  16   1      171.35      170.08     68.60 o 
  10  16   1       59.77      113.30     32.55 o 
  12  16   1      168.79      166.89     32.24 o 
 -13  17   1      150.87      147.82     43.35 o 
 -11  17   1        8.86      -56.36     56.36 o 
  -9  17   1      465.11      455.19     44.05 o 
  -7  17   1      453.00      524.00     41.20 o 
  -5  17   1      248.99      210.01     30.09 o 
  -3  17   1        1.98       58.78     31.62 o 
  -1  17   1    11856.76    11415.55     91.08 o 
   1  17   1      219.39      224.24     30.34 o 
   3  17   1        0.20        9.88     38.05 o 
   5  17   1       37.33       64.72     33.98 o 
   7  17   1     1685.44     1582.84     45.50 o 
   9  17   1       33.40        9.41     35.45 o 
  11  17   1      200.64      352.75     39.52 o 
 -12  18   1      301.11      319.54     88.15 o 
 -10  18   1        4.92      -16.20     67.70 o 
  -8  18   1     5439.36     5093.97     77.53 o 
  -6  18   1     2266.62     2046.13     34.89 o 
  -4  18   1      179.11      176.50     34.37 o 
  -2  18   1       90.95      115.82     25.27 o 
   0  18   1     3499.66     3240.57     35.97 o 
   2  18   1       23.35       21.50     27.38 o 
   4  18   1      296.44      357.37     40.17 o 
   6  18   1     3529.95     3203.39     71.00 o 
   8  18   1      105.26      231.67    116.77 o 
  10  18   1       69.90      109.52     45.44 o 
  12  18   1     1215.92     1315.44     58.24 o 
 -11  19   1     1490.40     1424.06     52.59 o 
  -9  19   1      492.88      541.53    146.85 o 
  -7  19   1      132.99      214.56     40.62 o 
  -5  19   1     1031.64     1053.63     35.16 o 
  -3  19   1      732.40      666.15     99.05 o 
  -1  19   1     1894.67     1681.40     39.72 o 
   1  19   1       44.97       33.52     28.28 o 
   3  19   1      926.06      940.33     41.76 o 
   5  19   1       91.50      127.82     32.19 o 
   7  19   1      137.30      101.49     42.04 o 
   9  19   1      453.20      530.80     35.90 o 
  11  19   1      131.69      209.00     74.21 o 
 -12  20   1       49.92       39.57     53.08 o 
 -10  20   1      357.67      231.53    128.33 o 
  -8  20   1      343.64      408.33     41.38 o 
  -6  20   1       14.55       30.96     34.27 o 
  -4  20   1     2315.66     2184.87     53.96 o 
  -2  20   1       92.53      107.56     26.24 o 
   0  20   1      948.62      925.06     31.14 o 
   2  20   1     1069.07     1136.27     34.39 o 
   4  20   1      583.72      538.06     35.08 o 
   6  20   1      972.65      901.19    168.51 o 
   8  20   1      161.39      154.76     42.64 o 
  10  20   1      362.90      415.85     43.28 o 
 -11  21   1      156.90      316.52     77.90 o 
  -9  21   1      255.85      311.69     87.65 o 
  -7  21   1      963.95     1009.96     39.35 o 
  -5  21   1      512.55      526.10     31.94 o 
  -3  21   1      479.35      463.39     36.35 o 
  -1  21   1     1129.46     1021.45     33.18 o 
   1  21   1      886.10      799.60     33.75 o 
   3  21   1      460.53      437.85     39.14 o 
   5  21   1     1176.82     1153.72     37.36 o 
   7  21   1      723.90      754.29     68.05 o 
   9  21   1      126.61      113.31     56.73 o 
 -10  22   1      734.12      531.60     64.41 o 
  -8  22   1       17.96       86.88     58.48 o 
  -6  22   1      356.16      313.65     43.57 o 
  -4  22   1     4057.15     4214.93    114.93 o 
  -2  22   1      640.02      687.28     53.75 o 
   0  22   1       12.94        6.25     24.79 o 
   2  22   1     2835.63     2955.45     53.97 o 
   4  22   1     1532.39     1478.03     47.52 o 
   6  22   1        2.46       29.22     48.38 o 
   8  22   1        8.99       33.85     44.44 o 
  -9  23   1       95.17      127.06     62.17 o 
  -7  23   1       18.59       45.78     46.36 o 
  -5  23   1        0.94       98.03     35.49 o 
  -3  23   1      172.07      224.00     34.41 o 
  -1  23   1      410.84      443.17     31.35 o 
   1  23   1      121.90      145.92     29.65 o 
   3  23   1       94.89       97.20     33.21 o 
   5  23   1       53.18       40.76     38.23 o 
   7  23   1       40.03       11.53     55.21 o 
  -8  24   1        3.38      -28.47    119.68 o 
  -6  24   1       33.68      101.25     63.66 o 
  -4  24   1      228.90      262.85     36.69 o 
  -2  24   1      110.02      204.34     41.25 o 
   0  24   1        2.51       -8.23     35.18 o 
   2  24   1       78.42      112.90     62.01 o 
   4  24   1     1319.78     1378.10     40.15 o 
   6  24   1       34.42      -38.77     47.28 o 
  -7  25   1       44.38       17.20     45.49 o 
  -5  25   1     2445.70     2532.04     79.82 o 
  -3  25   1     1970.76     1821.99    170.35 o 
  -1  25   1        5.62       19.06     33.27 o 
   1  25   1     1114.61     1174.39     51.61 o 
   3  25   1     3580.95     3455.75     56.11 o 
   5  25   1      213.50      273.28     46.44 o 
  -6  26   1       12.97      -28.43     43.60 o 
  -4  26   1       77.83      109.97     46.19 o 
  -2  26   1      228.96      292.17     38.73 o 
   0  26   1      252.54      269.34     38.34 o 
   2  26   1       15.88       69.75     43.85 o 
   4  26   1       58.94       49.71     47.65 o 
  -3  27   1      674.89      563.88     78.62 o 
  -1  27   1       17.76       61.48     40.08 o 
   1  27   1        5.70       99.61     40.53 o 
   3  27   1     1081.07     1028.37     50.58 o 
 -16   0   2       83.02      148.87     83.79 o 
 -14   0   2      789.55      831.64     76.38 o 
 -12   0   2      422.59      447.62     49.15 o 
 -10   0   2     1341.76     1529.39     51.01 o 
  -8   0   2      347.40      344.07     45.20 o 
  -6   0   2       76.20       44.15     36.02 o 
  -4   0   2     1368.66     1233.12     74.06 o 
   0   0   2      190.44      195.95     59.61 o 
   2   0   2     2071.08     2132.30     94.22 o 
   4   0   2     7031.49     8089.99    116.62 o 
   6   0   2     9397.64     9420.12    271.21 o 
   8   0   2       44.98       94.12     33.93 o 
  10   0   2     2182.27     1818.58     40.98 o 
  12   0   2      912.18      915.35     39.00 o 
  14   0   2      230.08      191.21     48.07 o 
 -17   1   2        1.07       91.36     62.38 o 
 -15   1   2      378.47      468.01     55.87 o 
 -13   1   2       66.09       67.98     40.55 o 
 -11   1   2      671.45      663.90     35.30 o 
  -9   1   2     2202.35     2572.73     43.73 o 
  -7   1   2      461.91      541.66     28.79 o 
  -5   1   2        4.77       14.03     31.73 o 
  -3   1   2    78136.09    80142.76    297.12 o 
  -1   1   2      603.57      801.18     44.26 o 
   1   1   2     5373.07     5776.73     67.51 o 
   3   1   2      359.13      482.63     28.10 o 
   5   1   2       25.52       66.29     42.60 o 
   7   1   2      351.03      391.82     25.27 o 
   9   1   2      340.89      361.50     26.12 o 
  11   1   2      364.79      289.75     24.10 o 
  13   1   2       30.78       51.85     25.92 o 
  15   1   2        0.76       13.31     31.36 o 
 -16   2   2     1410.20     1369.64     62.23 o 
 -14   2   2     2065.11     1927.20     46.68 o 
 -12   2   2       69.22       88.81     34.24 o 
 -10   2   2     1295.57     1390.24     30.99 o 
  -8   2   2    15852.41    15949.97     95.66 o 
  -6   2   2     3242.97     3175.14     40.58 o 
  -4   2   2      153.45      187.85     37.82 o 
  -2   2   2      138.98      104.07     31.20 o 
   0   2   2    40272.97    39730.84    758.84 o 
   2   2   2      499.50      516.49     36.09 o 
   4   2   2    12050.41    12695.15    116.30 o 
   6   2   2    10030.31     9399.02    102.46 o 
   8   2   2      410.94      420.53     25.71 o 
  10   2   2      466.79      395.43     23.14 o 
  12   2   2     1984.01     1914.40     59.97 o 
  14   2   2      976.76      943.19     32.58 o 
 -17   3   2      200.53      218.21     62.57 o 
 -15   3   2      809.63      962.38     85.92 o 
 -13   3   2     1284.40     1384.49     44.36 o 
 -11   3   2       86.95      107.75     31.19 o 
  -9   3   2     1687.55     1763.13     31.36 o 
  -7   3   2     6097.40     5826.16     49.70 o 
  -5   3   2       40.32       94.21     29.84 o 
  -3   3   2    10263.15    10107.52     74.57 o 
  -1   3   2    15336.55    14552.39    109.60 o 
   1   3   2      534.60      398.62     32.71 o 
   3   3   2      182.65      284.89     25.37 o 
   5   3   2     3786.26     3791.87     79.86 o 
   7   3   2     4311.70     4342.05    109.71 o 
   9   3   2        4.64       -8.66     29.97 o 
  11   3   2      638.28      696.02     30.42 o 
  13   3   2     1911.77     1866.50     45.68 o 
  15   3   2      276.95      255.85     30.23 o 
 -16   4   2        8.56        7.31     49.98 o 
 -14   4   2       30.89       50.73     36.52 o 
 -12   4   2      877.26      848.10     36.77 o 
 -10   4   2      417.41      414.43     33.95 o 
  -8   4   2      411.01      438.02     30.72 o 
  -6   4   2      129.73      106.52     27.90 o 
  -4   4   2     2617.39     2491.97    128.72 o 
  -2   4   2     1740.92     1777.39     35.48 o 
   0   4   2     1733.33     1830.78     56.28 o 
   2   4   2     2771.54     2589.72     47.05 o 
   4   4   2      138.20      174.00     23.09 o 
   6   4   2      350.75      434.62     31.59 o 
   8   4   2      294.85      321.77     23.67 o 
  10   4   2     1266.25     1226.93     26.54 o 
  12   4   2      139.90      133.86     28.33 o 
  14   4   2        5.14       96.97     35.61 o 
 -17   5   2        0.43       33.23     62.84 o 
 -15   5   2     1512.18     1516.88     74.31 o 
 -13   5   2     1464.28     1318.21     89.99 o 
 -11   5   2        4.16       25.24     30.69 o 
  -9   5   2     3740.71     3585.77     39.40 o 
  -7   5   2     8411.44     8130.77     52.71 o 
  -5   5   2       16.81        1.15     28.00 o 
  -3   5   2     5387.03     5552.95    107.92 o 
  -1   5   2    29087.69    29540.91    222.86 o 
   1   5   2      416.09      414.65     27.91 o 
   3   5   2        1.37       -4.29     26.32 o 
   5   5   2     6458.38     6423.36     82.85 o 
   7   5   2     7795.72     7796.00    133.06 o 
   9   5   2       77.48       92.65     23.63 o 
  11   5   2      639.83      666.38     24.99 o 
  13   5   2     1530.23     1624.64     28.64 o 
  15   5   2        0.16       25.42     29.92 o 
 -16   6   2      923.91      833.95     67.69 o 
 -14   6   2     2120.34     1967.80     39.70 o 
 -12   6   2      676.63      667.81     33.07 o 
 -10   6   2     8228.79     7891.74     83.72 o 
  -8   6   2     5636.07     5350.83     75.39 o 
  -6   6   2    24507.45    24550.97    542.97 o 
  -2   6   2    13999.54    14634.29    306.53 o 
   0   6   2    27013.78    28250.22    297.11 o 
   2   6   2    28344.63    28321.52    316.64 o 
   4   6   2    16695.01    16526.82    379.83 o 
   6   6   2     5498.95     5338.22     35.95 o 
   8   6   2     2505.00     2586.92     55.95 o 
  10   6   2     6739.45     6402.03     88.20 o 
  12   6   2     2415.37     2292.56     37.62 o 
  14   6   2     1841.53     1783.83     51.65 o 
 -17   7   2     1595.29     1531.61    120.91 o 
 -15   7   2        5.62       27.36     48.37 o 
 -13   7   2     7643.72     7426.08     53.29 o 
 -11   7   2    12712.01    11934.26    120.65 o 
  -9   7   2     2833.92     2762.09     49.02 o 
  -7   7   2      776.47      604.85     44.70 o 
  -5   7   2    21287.98    20008.57    287.90 o 
  -3   7   2    25281.69    24156.41    109.13 o 
  -1   7   2     5285.45     5114.09     97.42 o 
   1   7   2     4742.73     3941.69     73.15 o 
   3   7   2    38589.26    38774.87    654.29 o 
   5   7   2     1423.00     1298.94     27.25 o 
   7   7   2    15820.24    14966.20    193.38 o 
   9   7   2     8647.20     8703.56    109.32 o 
  11   7   2     3475.97     3394.29     74.86 o 
  13   7   2       26.73       96.60     28.54 o 
 -16   8   2       60.94       63.89     40.37 o 
 -14   8   2       44.34       62.66     41.36 o 
 -12   8   2     1105.75     1045.95     35.13 o 
 -10   8   2     2052.30     2123.54    109.29 o 
  -8   8   2        2.06      -36.21     36.21 o 
  -6   8   2    10234.19    10582.23    329.26 o 
  -4   8   2     2111.58     2184.29     63.21 o 
  -2   8   2      195.53      163.60     34.39 o 
   0   8   2     5914.34     6061.26    118.10 o 
   2   8   2     5958.60     6074.99    107.83 o 
   4   8   2     1003.55     1001.33     26.11 o 
   6   8   2      556.75      504.43     27.85 o 
   8   8   2      222.92      203.83     27.35 o 
  10   8   2     1653.27     1726.22     57.43 o 
  12   8   2       32.19      129.21     29.84 o 
  14   8   2      733.12      761.75     52.20 o 
 -15   9   2       32.89       34.79     54.47 o 
 -13   9   2      253.51      316.63     35.91 o 
 -11   9   2     1463.49     1415.60     42.65 o 
  -9   9   2      374.97      394.97     45.13 o 
  -7   9   2     1326.82     1263.49     37.55 o 
  -5   9   2    17413.78    17315.80     75.61 o 
  -3   9   2     3338.60     2961.14     73.25 o 
  -1   9   2        1.98       -0.57     28.35 o 
   1   9   2    16047.25    17946.43    257.05 o 
   3   9   2     7577.14     7210.01     85.96 o 
   5   9   2      350.10      371.46     26.94 o 
   7   9   2     3034.42     2914.00     32.31 o 
   9   9   2     4477.74     4453.98     86.47 o 
  11   9   2      605.21      592.38     29.70 o 
  13   9   2      168.41      177.63     47.36 o 
 -16  10   2      631.23      695.38     46.37 o 
 -14  10   2      661.30      677.92     40.44 o 
 -12  10   2    11701.01    11249.99     70.76 o 
 -10  10   2     5254.58     5114.09    119.63 o 
  -8  10   2     2001.89     2141.59     88.21 o 
  -6  10   2     3440.62     3150.45     86.00 o 
  -4  10   2    19757.79    19748.68    229.99 o 
  -2  10   2    10219.26    10097.44     57.72 o 
   0  10   2     1542.05     1257.35     30.11 o 
   2  10   2    19685.56    18454.94    286.00 o 
   4  10   2     7038.99     6991.37    108.96 o 
   6  10   2     6526.72     6236.62    122.91 o 
   8  10   2    11491.96    10932.77     70.77 o 
  10  10   2     4448.16     4378.31     80.44 o 
  12  10   2      359.47      283.29     31.09 o 
  14  10   2      427.04      386.14     34.35 o 
 -15  11   2     1583.20     1443.64     52.48 o 
 -13  11   2      388.68      411.65     53.20 o 
 -11  11   2       91.70      102.12     34.33 o 
  -9  11   2     5780.91     5729.05     46.65 o 
  -7  11   2     7904.68     7836.94    280.21 o 
  -5  11   2     6717.37     7038.66    348.13 o 
  -3  11   2     4578.22     4791.32     47.73 o 
  -1  11   2    20783.29    21180.10    413.01 o 
   1  11   2    12399.59    12328.68    245.84 o 
   3  11   2     4185.73     4069.26     71.68 o 
   5  11   2     7401.76     7021.26    122.73 o 
   7  11   2     2712.62     2538.22     49.40 o 
   9  11   2     1051.10     1166.41     62.43 o 
  11  11   2     1357.93     1448.04     35.74 o 
  13  11   2     2591.33     2558.06     81.35 o 
 -16  12   2      184.76       84.95     68.79 o 
 -14  12   2      655.53      769.06     58.21 o 
 -12  12   2        0.88       31.28     51.61 o 
 -10  12   2        5.12       90.12     32.62 o 
  -8  12   2     3623.20     3268.95     46.04 o 
  -6  12   2      140.39       39.17    117.01 o 
  -4  12   2      764.46      786.80     35.34 o 
  -2  12   2     3312.76     3404.86     85.67 o 
   0  12   2     2319.41     2120.47     35.49 o 
   2  12   2      818.45      863.60     33.84 o 
   4  12   2      158.59      184.59     29.28 o 
   6  12   2     5008.66     5193.83    101.23 o 
   8  12   2        0.42       83.36     30.19 o 
  10  12   2      121.65      114.06     30.26 o 
  12  12   2      656.74      718.67     30.47 o 
 -15  13   2      147.49      162.75     63.55 o 
 -13  13   2        9.28       -6.70     44.89 o 
 -11  13   2      106.55      107.76     40.96 o 
  -9  13   2      479.03      596.06    108.12 o 
  -7  13   2      367.20      473.86     45.25 o 
  -5  13   2      457.33      466.73     32.93 o 
  -3  13   2       35.25       44.47     31.99 o 
  -1  13   2     1000.85     1019.42     28.63 o 
   1  13   2      668.51      629.98     30.99 o 
   3  13   2      626.37      620.64     25.74 o 
   5  13   2      309.32      273.05     25.66 o 
   7  13   2      556.05      558.04     33.73 o 
   9  13   2       37.08       76.20     32.40 o 
  11  13   2      181.56      105.61     35.15 o 
  13  13   2       54.66       85.88     34.08 o 
 -14  14   2     1539.57     1484.03     50.96 o 
 -12  14   2       16.99       46.67    104.33 o 
 -10  14   2       16.41       97.14     48.85 o 
  -8  14   2     2125.73     2120.07     72.98 o 
  -6  14   2      204.43      210.84     36.28 o 
  -4  14   2      740.76      711.38     35.18 o 
  -2  14   2     6229.61     6063.12     47.20 o 
   0  14   2     1023.95     1017.75     34.47 o 
   2  14   2      776.56      839.03     34.20 o 
   4  14   2       42.78       28.74     26.89 o 
   6  14   2     4187.42     4010.45     93.67 o 
   8  14   2      130.82      189.05     31.33 o 
  10  14   2      233.98      320.23     27.12 o 
  12  14   2      847.98      802.74     34.21 o 
 -15  15   2      176.75      173.65     53.38 o 
 -13  15   2        1.68      -46.19     46.19 o 
 -11  15   2      131.37      184.04     44.53 o 
  -9  15   2     1117.56      969.02     37.03 o 
  -7  15   2      448.81      352.68     89.31 o 
  -5  15   2      305.10      375.83     36.24 o 
  -3  15   2     1134.88     1119.75     36.97 o 
  -1  15   2     1513.38     1397.16     41.26 o 
   1  15   2       82.62       61.48     29.43 o 
   3  15   2      495.82      491.65     28.30 o 
   5  15   2      857.81      747.38     36.11 o 
   7  15   2       59.48      106.21     25.46 o 
   9  15   2      167.55      141.37     31.51 o 
  11  15   2      823.65      815.64     30.53 o 
 -14  16   2      245.58      293.88    102.27 o 
 -12  16   2      317.04      148.72     67.62 o 
 -10  16   2       26.96       60.61     51.00 o 
  -8  16   2     2018.03     1903.58     44.21 o 
  -6  16   2        5.75       39.98     33.95 o 
  -4  16   2     2463.30     2427.80     58.27 o 
  -2  16   2      926.07      891.32     39.75 o 
   0  16   2      747.66      731.79     35.09 o 
   2  16   2     1210.91     1191.87     35.00 o 
   4  16   2       54.25       59.45     34.62 o 
   6  16   2      617.76      701.25     27.68 o 
   8  16   2      137.59      157.28     30.76 o 
  10  16   2       32.75       47.72     27.13 o 
  12  16   2      464.59      436.98     52.81 o 
 -13  17   2      108.18      111.83     82.61 o 
 -11  17   2      445.43      389.15     46.80 o 
  -9  17   2       32.74       -6.10     36.07 o 
  -7  17   2      394.65      319.13     41.57 o 
  -5  17   2      504.66      461.95     37.09 o 
  -3  17   2     2002.89     1990.79     42.71 o 
  -1  17   2     3089.11     3154.50     40.33 o 
   1  17   2       64.76      120.84     32.73 o 
   3  17   2      999.66      931.37     29.37 o 
   5  17   2      229.12      408.79     45.23 o 
   7  17   2      458.07      466.00     33.67 o 
   9  17   2      514.69      600.37     42.80 o 
  11  17   2       15.73       39.28     38.63 o 
 -12  18   2       21.03      -32.44     60.60 o 
 -10  18   2       22.54       15.54     70.55 o 
  -8  18   2      550.24      610.24     42.14 o 
  -6  18   2      103.26      133.66     32.21 o 
  -4  18   2      748.77      722.70     33.13 o 
  -2  18   2     4202.34     4133.24     85.19 o 
   0  18   2     1259.33     1164.46     40.87 o 
   2  18   2        8.27       27.12     33.51 o 
   4  18   2       37.40        9.64     44.14 o 
   6  18   2      761.15      771.44     48.18 o 
   8  18   2      303.56      354.64     32.68 o 
  10  18   2      197.62      225.74     63.94 o 
 -13  19   2      437.15      578.49     53.44 o 
 -11  19   2       56.93      139.83     93.20 o 
  -9  19   2     2797.22     2800.54     68.37 o 
  -7  19   2     4090.23     3854.88    303.21 o 
  -5  19   2       30.76       30.85     31.67 o 
  -3  19   2      129.15      140.57     30.82 o 
  -1  19   2     4755.49     4532.06     85.58 o 
   1  19   2     1946.91     1918.85     67.64 o 
   3  19   2      457.18      518.30     41.39 o 
   5  19   2     5931.10     5768.23    179.98 o 
   7  19   2     1955.76     2089.67     97.37 o 
   9  19   2      153.19      290.52     34.16 o 
 -12  20   2      556.58      602.05     65.54 o 
 -10  20   2      280.05      420.27     57.93 o 
  -8  20   2      513.33      568.38     39.24 o 
  -6  20   2      864.38      802.98     37.75 o 
  -4  20   2     1443.92     1391.68     35.02 o 
  -2  20   2     2046.11     1998.88     33.03 o 
   0  20   2      782.84      773.19     36.52 o 
   2  20   2      761.74      817.58     48.16 o 
   4  20   2      717.07      719.00     38.24 o 
   6  20   2      734.83      791.46     95.03 o 
   8  20   2      215.85      215.26     41.98 o 
  10  20   2      595.13      627.72     70.17 o 
 -11  21   2      279.48      343.90     54.02 o 
  -9  21   2       55.12      145.73    225.10 o 
  -7  21   2      540.20      517.25     45.55 o 
  -5  21   2      793.96      836.23     35.55 o 
  -3  21   2       20.34       56.32     36.02 o 
  -1  21   2      988.01     1022.11     33.58 o 
   1  21   2        1.46       38.17     32.61 o 
   3  21   2      766.94      794.84     39.25 o 
   5  21   2      652.89      677.86     46.34 o 
   7  21   2      139.53      167.39     65.74 o 
   9  21   2      490.78      592.76     78.06 o 
 -10  22   2      105.75       89.22     43.58 o 
  -8  22   2     1606.67     1570.04     67.09 o 
  -6  22   2      636.28      574.14     35.27 o 
  -4  22   2     1033.63     1013.44     34.00 o 
  -2  22   2     2508.17     2438.64     65.14 o 
   0  22   2     2069.52     2015.07     41.01 o 
   2  22   2      135.75      185.47     30.82 o 
   4  22   2     1178.94     1085.29     62.28 o 
   6  22   2     1095.48     1007.42     39.62 o 
   8  22   2      627.76      436.95    140.80 o 
  -9  23   2      665.44      701.34     61.52 o 
  -7  23   2     1360.64     1352.08     89.69 o 
  -5  23   2     3305.48     3368.80     80.08 o 
  -3  23   2     2265.90     2146.15     44.26 o 
  -1  23   2      301.42      310.08     29.48 o 
   1  23   2     3910.69     3810.23     51.69 o 
   3  23   2     4477.03     4447.97    132.30 o 
   5  23   2     1661.73     1559.96     54.29 o 
   7  23   2      233.41      265.09     47.67 o 
  -8  24   2       47.41      122.65     50.70 o 
  -6  24   2      577.04      544.89     38.28 o 
  -4  24   2     3234.47     2995.24     81.89 o 
  -2  24   2      763.11      798.00     36.22 o 
   0  24   2      377.43      384.48     47.79 o 
   2  24   2     2186.99     2158.73     57.79 o 
   4  24   2      946.82      911.27     52.95 o 
   6  24   2      169.50      207.30     56.23 o 
  -7  25   2      214.45      222.13     39.56 o 
  -5  25   2        1.45       48.34     41.10 o 
  -3  25   2       23.30       48.85     33.83 o 
  -1  25   2      202.05      258.58     33.85 o 
   1  25   2      118.51      177.57     38.01 o 
   3  25   2       20.66       18.85     44.48 o 
   5  25   2        3.34       -8.05     41.09 o 
  -6  26   2      817.08      705.24     68.64 o 
  -4  26   2     2161.87     2035.66     61.44 o 
  -2  26   2       73.42       93.61     39.28 o 
   0  26   2      292.54      338.40     44.58 o 
   2  26   2     2247.67     2021.35     55.03 o 
  -3  27   2      695.72      619.24     48.01 o 
  -1  27   2      410.58      404.66     41.15 o 
   1  27   2      744.18      674.61     70.21 o 
 -17   1   3      125.92      158.19     62.40 o 
 -15   1   3     1026.21     1043.34     37.30 o 
 -13   1   3        2.68       71.34     35.61 o 
 -11   1   3      133.76       95.99     27.35 o 
  -9   1   3     4731.43     4522.71     42.03 o 
  -7   1   3     3513.93     3355.94     31.21 o 
  -5   1   3      381.89      362.46     45.76 o 
  -3   1   3     3568.20     2907.33     39.37 o 
  -1   1   3    13342.36    12607.18    113.66 o 
   1   1   3      188.70      205.69     26.35 o 
   3   1   3        6.75       76.02     34.62 o 
   5   1   3     4992.80     4957.60     36.16 o 
   7   1   3      892.09      921.28     33.08 o 
   9   1   3       54.65       98.30     24.31 o 
  11   1   3     1378.63     1386.31     46.93 o 
  13   1   3     1804.79     1770.07     45.15 o 
 -16   2   3      745.79      636.64     43.10 o 
 -14   2   3      665.70      663.67     38.22 o 
 -12   2   3      330.19      298.67     32.19 o 
 -10   2   3      464.67      352.22     29.68 o 
  -8   2   3     3888.15     3618.18     40.00 o 
  -6   2   3        9.36       31.84     42.62 o 
  -4   2   3     1940.99     1835.58     42.36 o 
  -2   2   3     2895.30     2623.80     36.89 o 
   0   2   3     7440.12     7293.67    161.14 o 
   2   2   3      577.98      587.90     33.88 o 
   4   2   3     8931.42     8137.40     84.97 o 
   6   2   3     5872.89     5758.05    101.76 o 
   8   2   3     2059.17     1981.76     47.48 o 
  10   2   3      412.96      409.13     22.44 o 
  12   2   3     2597.22     2493.44     34.09 o 
  14   2   3      260.18      236.82     30.28 o 
 -17   3   3        9.73       74.14     61.95 o 
 -15   3   3      981.51      947.33     43.40 o 
 -13   3   3       13.38       45.21     31.94 o 
 -11   3   3      270.36      326.06     34.03 o 
  -9   3   3      570.28      659.05     29.88 o 
  -7   3   3        1.98       24.41     23.49 o 
  -5   3   3     4527.19     4707.57    112.69 o 
  -3   3   3      168.74      139.84     28.57 o 
  -1   3   3      228.08      240.89     26.08 o 
   1   3   3     4243.29     4028.13    106.53 o 
   3   3   3     2710.21     2681.38     32.26 o 
   5   3   3      623.15      640.10     72.67 o 
   7   3   3        5.83       39.07     43.62 o 
   9   3   3     2643.82     2497.89     52.67 o 
  11   3   3       12.21       13.85     25.21 o 
  13   3   3        0.31      -19.24     31.57 o 
 -16   4   3     1109.09     1071.15     63.72 o 
 -14   4   3      817.98      786.74     39.17 o 
 -12   4   3       49.16       46.03     36.02 o 
 -10   4   3     1405.80     1316.10     31.26 o 
  -8   4   3     8115.29     7362.53     71.10 o 
  -6   4   3      678.26      618.77     45.79 o 
  -4   4   3      167.49      156.04     30.95 o 
  -2   4   3    12545.62    12482.44    159.80 o 
   0   4   3     7957.65     7700.28    155.86 o 
   2   4   3       31.29       59.36     25.25 o 
   4   4   3     4899.81     4309.61     68.74 o 
   6   4   3     3554.27     3427.51     72.41 o 
   8   4   3       18.78       36.58     23.17 o 
  10   4   3      195.39      241.59     27.64 o 
  12   4   3     1477.96     1457.70     31.73 o 
  14   4   3      131.53      155.30     33.90 o 
 -17   5   3      218.37      172.19     43.08 o 
 -15   5   3      373.84      360.14     38.25 o 
 -13   5   3      944.78     1017.84     35.83 o 
 -11   5   3     2281.78     2406.95     37.87 o 
  -9   5   3     1140.39     1140.37     34.81 o 
  -7   5   3     3492.62     3443.78     56.58 o 
  -5   5   3    12314.03    12082.01     71.67 o 
  -3   5   3     8631.76     7890.93     73.96 o 
  -1   5   3     4014.10     3869.70     67.18 o 
   1   5   3     5398.45     5340.04    132.28 o 
   3   5   3     6418.43     6032.97    106.05 o 
   5   5   3      600.48      673.15     29.99 o 
   7   5   3     2557.50     2380.84     44.27 o 
   9   5   3     1891.74     1810.10     31.66 o 
  11   5   3     1011.99      943.38     55.05 o 
  13   5   3      216.07      264.25     32.35 o 
 -16   6   3        0.32      131.84     47.58 o 
 -14   6   3        4.22        5.51     41.01 o 
 -12   6   3     4236.33     4290.33    109.60 o 
 -10   6   3      119.84      151.13     34.74 o 
  -8   6   3      234.32      187.04     32.55 o 
  -6   6   3      550.94      708.09     32.04 o 
  -4   6   3     4574.38     4363.67    131.97 o 
  -2   6   3     4127.50     4250.01     74.98 o 
   0   6   3      591.43      565.84     29.65 o 
   2   6   3     7247.10     6525.06    101.85 o 
   4   6   3     1130.89     1000.80     24.61 o 
   6   6   3      110.12      119.91     25.21 o 
   8   6   3     3704.67     3662.80    132.94 o 
  10   6   3     1148.03     1069.09     29.26 o 
  12   6   3       42.55       87.50     31.22 o 
 -17   7   3      229.19      288.61     56.67 o 
 -15   7   3      341.10      364.34     49.13 o 
 -13   7   3     1597.70     1690.47     43.11 o 
 -11   7   3      396.32      521.59     56.43 o 
  -9   7   3     1000.04     1115.91     35.66 o 
  -7   7   3      114.91       90.88     28.20 o 
  -5   7   3      150.18      178.96     35.87 o 
  -3   7   3      408.70      381.11     32.58 o 
  -1   7   3       15.63       32.91     31.74 o 
   1   7   3      284.91      247.01     26.56 o 
   3   7   3      213.61      226.64     24.13 o 
   5   7   3     1423.63     1418.86     48.09 o 
   7   7   3       50.57        4.56     25.22 o 
   9   7   3       69.74      108.04     33.27 o 
  11   7   3       33.40       28.33     25.48 o 
  13   7   3        2.22       68.59     32.47 o 
 -16   8   3      307.75      392.04     68.39 o 
 -14   8   3       27.88      102.10     88.69 o 
 -12   8   3     4273.76     3953.80     54.46 o 
 -10   8   3     1967.87     1811.98     62.40 o 
  -8   8   3      721.71      818.45     35.18 o 
  -6   8   3     9922.03    10158.77    112.04 o 
  -4   8   3    11683.89    11552.39    270.04 o 
  -2   8   3      394.86      427.79     35.81 o 
   0   8   3     5762.06     5798.35    108.41 o 
   2   8   3    10343.83    10034.91    198.65 o 
   4   8   3     1558.90     1420.69     28.18 o 
   6   8   3      589.55      568.12     24.17 o 
   8   8   3     4640.49     4538.97    102.74 o 
  10   8   3     1216.94     1127.44     33.16 o 
  12   8   3       41.93       85.82     31.13 o 
 -15   9   3       79.76       96.05     56.82 o 
 -13   9   3     2957.20     2817.95     85.40 o 
 -11   9   3     1570.13     1406.27     43.19 o 
  -9   9   3      986.18      977.44     54.62 o 
  -7   9   3      364.23      263.62     68.02 o 
  -5   9   3     8488.37     8322.93     71.55 o 
  -3   9   3     3505.37     3331.19     66.68 o 
  -1   9   3       91.97       85.33     25.76 o 
   1   9   3     5358.74     5654.51     93.95 o 
   3   9   3     2516.08     2419.48     57.94 o 
   5   9   3     1146.50     1179.17     47.77 o 
   7   9   3     1446.18     1405.22     40.94 o 
   9   9   3     1476.18     1564.46     64.21 o 
  11   9   3       33.09       49.87     27.72 o 
  13   9   3       42.53       99.57     33.88 o 
 -16  10   3      641.90      590.24    162.90 o 
 -14  10   3       19.53       48.58     39.44 o 
 -12  10   3       86.84       89.19     40.19 o 
 -10  10   3        3.65       37.94     31.15 o 
  -8  10   3     2413.97     2393.33     49.19 o 
  -6  10   3      661.78      726.29     44.40 o 
  -4  10   3      955.21     1108.60     41.38 o 
  -2  10   3      287.77      203.26     29.40 o 
   0  10   3     1090.01     1179.12     28.13 o 
   2  10   3     2306.42     2461.70     91.53 o 
   4  10   3      318.52      402.69     27.31 o 
   6  10   3       12.10       64.71     25.19 o 
   8  10   3        0.28       30.62     26.19 o 
  10  10   3      404.67      387.76     27.42 o 
  12  10   3      688.90      651.00     27.84 o 
 -15  11   3       16.21       14.47     73.00 o 
 -13  11   3      419.44      441.99     53.46 o 
 -11  11   3     3235.59     3391.34     54.29 o 
  -9  11   3        5.43      -12.00     55.05 o 
  -7  11   3      833.65      775.09     38.00 o 
  -5  11   3     3241.16     3084.34     97.35 o 
  -3  11   3       76.15       64.23     30.10 o 
  -1  11   3       17.48       53.07     27.75 o 
   1  11   3     3406.80     3484.89     88.89 o 
   3  11   3     4127.10     4151.67     94.20 o 
   5  11   3      439.97      440.44     27.86 o 
   7  11   3      600.37      604.95     31.10 o 
   9  11   3     2508.30     2419.69     28.54 o 
  11  11   3      118.69      155.61     34.70 o 
 -16  12   3      637.08      646.03     90.99 o 
 -14  12   3      867.47      836.22     42.52 o 
 -12  12   3      472.03      557.77     98.03 o 
 -10  12   3     1250.95     1306.05     36.30 o 
  -8  12   3     2629.89     2667.83     49.39 o 
  -6  12   3     1438.92     1386.15     34.60 o 
  -4  12   3     2135.98     1989.96     77.94 o 
  -2  12   3     3309.76     3109.14     73.95 o 
   0  12   3     1944.35     1886.97     33.23 o 
   2  12   3      268.47      337.40     33.81 o 
   4  12   3      849.31      887.87     31.25 o 
   6  12   3     2030.20     1957.50     35.81 o 
   8  12   3      281.34      343.71     30.31 o 
  10  12   3       14.10       35.44     38.54 o 
  12  12   3      428.17      429.69     44.46 o 
 -15  13   3      802.27      697.44     63.10 o 
 -13  13   3        0.19      -17.95     39.53 o 
 -11  13   3       60.65       63.39     40.10 o 
  -9  13   3     1974.26     1837.50     49.58 o 
  -7  13   3     1397.00     1378.83     87.64 o 
  -5  13   3      368.97      329.46     40.14 o 
  -3  13   3     1205.33     1269.97     36.75 o 
  -1  13   3     4848.06     4815.17     58.85 o 
   1  13   3      105.40      106.96     29.55 o 
   3  13   3       73.55      139.66     29.77 o 
   5  13   3     1721.33     1707.79     31.81 o 
   7  13   3       53.79       72.61     23.70 o 
   9  13   3      790.57      798.10     44.98 o 
  11  13   3      324.38      379.43     38.46 o 
 -14  14   3        1.65       -6.13     59.97 o 
 -12  14   3       26.58      106.79     42.76 o 
 -10  14   3       35.17      112.43    130.63 o 
  -8  14   3       82.27      143.94     55.48 o 
  -6  14   3      761.18      634.46     43.46 o 
  -4  14   3     2082.06     2124.54     39.17 o 
  -2  14   3      589.46      596.00     30.49 o 
   0  14   3      988.69      957.55     35.44 o 
   2  14   3      799.47      887.03     38.77 o 
   4  14   3       84.83      103.50     22.53 o 
   6  14   3      477.13      451.90     48.33 o 
   8  14   3      361.21      375.25     31.53 o 
  10  14   3      403.76      493.29     41.20 o 
 -15  15   3     1279.96     1161.79     70.85 o 
 -13  15   3       66.90      -46.56     46.56 o 
 -11  15   3      149.76       69.83     36.08 o 
  -9  15   3     2728.14     2638.69    181.42 o 
  -7  15   3     1379.79     1406.45     65.96 o 
  -5  15   3      448.16      461.75     28.33 o 
  -3  15   3      228.38      318.87     44.10 o 
  -1  15   3     6646.85     6304.72     43.13 o 
   1  15   3      430.10      430.84     28.11 o 
   3  15   3     1396.80     1322.05     35.91 o 
   5  15   3     5016.71     5004.12     84.26 o 
   7  15   3     2189.43     2132.75     47.84 o 
   9  15   3      186.01      196.31     30.41 o 
  11  15   3      733.22      722.70     34.84 o 
 -14  16   3      125.37      174.74     85.22 o 
 -12  16   3       15.96      125.04     46.50 o 
 -10  16   3      129.42      156.88     43.26 o 
  -8  16   3     1553.77     1426.93     50.18 o 
  -6  16   3       67.34      141.30     32.05 o 
  -4  16   3     2510.49     2470.78     39.18 o 
  -2  16   3      732.32      619.56     60.96 o 
   0  16   3      435.62      468.29     28.19 o 
   2  16   3     1348.95     1380.43     58.50 o 
   4  16   3      286.52      327.39     36.84 o 
   6  16   3      273.02      271.72     32.98 o 
   8  16   3      256.90      314.78     35.80 o 
  10  16   3        3.70       41.52     35.45 o 
 -13  17   3       11.30      141.43     61.34 o 
 -11  17   3      187.44      283.23     45.39 o 
  -9  17   3      411.67      476.54     37.74 o 
  -7  17   3      365.15      351.59     27.78 o 
  -5  17   3      190.23      222.27     26.51 o 
  -3  17   3     2908.26     2817.97     41.11 o 
  -1  17   3     1516.19     1554.03     58.93 o 
   1  17   3      125.96      149.82     30.06 o 
   3  17   3       72.62       61.18     31.58 o 
   5  17   3     2380.79     2291.55     73.97 o 
   7  17   3      759.20      734.22     34.19 o 
   9  17   3       98.35       92.14     34.85 o 
 -12  18   3       69.02       92.78     49.22 o 
 -10  18   3     1207.69     1100.48    117.42 o 
  -8  18   3     1688.77     1700.43     43.76 o 
  -6  18   3      600.33      578.56     32.28 o 
  -4  18   3      994.70      985.09     32.92 o 
  -2  18   3     5057.03     4989.14     93.19 o 
   0  18   3     1034.39      968.87     41.85 o 
   2  18   3      374.73      333.16     32.25 o 
   4  18   3     1466.05     1542.87     41.09 o 
   6  18   3     1994.12     1831.37     42.99 o 
   8  18   3      158.64      219.66     37.06 o 
  10  18   3      612.01      555.10     41.59 o 
 -13  19   3      325.53      356.58     64.77 o 
 -11  19   3       48.58       42.70     46.85 o 
  -9  19   3        1.74       53.37     41.68 o 
  -7  19   3       10.37        8.56     36.07 o 
  -5  19   3      854.65      888.38     34.90 o 
  -3  19   3      920.60      995.91     30.52 o 
  -1  19   3        6.04       -2.09     34.61 o 
   1  19   3      386.55      363.77     36.54 o 
   3  19   3      619.89      724.53     34.19 o 
   5  19   3      766.73      773.10     35.76 o 
   7  19   3      379.56      488.27     37.37 o 
   9  19   3      350.61      247.55     36.76 o 
 -12  20   3       89.59       -3.17     64.38 o 
 -10  20   3       36.48       65.92     46.46 o 
  -8  20   3      857.48      915.64     50.40 o 
  -6  20   3      163.15      210.71     31.12 o 
  -4  20   3       19.64       39.11     31.91 o 
  -2  20   3      730.74      834.59     43.46 o 
   0  20   3       45.49       34.86     35.66 o 
   2  20   3     1166.47     1179.05     45.01 o 
   4  20   3       80.13      149.86     31.44 o 
   6  20   3      826.93      846.67     44.86 o 
   8  20   3      468.07      536.45     40.55 o 
 -11  21   3      238.20      265.16     63.91 o 
  -9  21   3      850.04      801.98     58.50 o 
  -7  21   3      778.37      748.45     45.20 o 
  -5  21   3      440.08      427.13     32.82 o 
  -3  21   3      977.79      937.10     39.90 o 
  -1  21   3     1287.12     1165.78     55.45 o 
   1  21   3      581.37      585.73     57.98 o 
   3  21   3      977.96      933.65     87.21 o 
   5  21   3     1275.98     1364.98     47.20 o 
   7  21   3      324.27      314.50     39.43 o 
 -10  22   3      256.92      237.11     42.86 o 
  -8  22   3       49.08       90.35     65.79 o 
  -6  22   3     1699.34     1683.18     39.79 o 
  -4  22   3     2219.65     2129.05     49.18 o 
  -2  22   3      155.60      200.60     38.33 o 
   0  22   3      932.23     1006.77     46.55 o 
   2  22   3     2689.97     2580.47     54.89 o 
   4  22   3      599.85      567.91     42.43 o 
   6  22   3       10.64       38.39     38.29 o 
  -9  23   3       38.15      148.55     44.06 o 
  -7  23   3      247.56      272.74     52.03 o 
  -5  23   3      292.23      270.42     32.47 o 
  -3  23   3        4.33       36.74     32.72 o 
  -1  23   3      405.94      427.65     40.14 o 
   1  23   3      391.13      415.36     41.46 o 
   3  23   3      179.92      151.09     41.59 o 
   5  23   3       66.84       87.95     44.38 o 
  -8  24   3       27.92        2.58     86.33 o 
  -6  24   3      247.08      244.72     45.61 o 
  -4  24   3      601.45      525.50     37.70 o 
  -2  24   3        2.01       86.48     36.82 o 
   0  24   3       55.30       72.00     29.37 o 
   2  24   3     1069.15     1019.17     69.36 o 
   4  24   3      172.60      267.93     51.94 o 
  -7  25   3     1187.10     1043.70     53.65 o 
  -5  25   3     2039.20     1865.98     41.57 o 
  -3  25   3      416.38      369.76     50.79 o 
  -1  25   3      514.19      578.21     44.10 o 
   1  25   3     1399.42     1585.13    152.37 o 
   3  25   3     1000.02     1020.98     54.75 o 
  -4  26   3      221.90      235.68     48.98 o 
  -2  26   3       75.22       64.39     39.92 o 
   0  26   3       39.74       88.73     45.07 o 
 -16   0   4     3094.28     3104.56    102.17 o 
 -14   0   4     3105.27     2864.14     93.70 o 
 -12   0   4       13.79       23.17     39.73 o 
 -10   0   4     8581.71     7809.66    193.40 o 
  -8   0   4    12037.25    11276.12    151.20 o 
  -6   0   4    27543.45    27284.36    142.67 o 
  -4   0   4    27501.32    27695.11    205.95 o 
  -2   0   4    35157.73    32509.25    982.25 o 
   0   0   4     8723.62     8711.69     60.02 o 
   2   0   4     1829.12     1590.06     45.45 o 
   4   0   4    24224.84    22868.82   1413.78 o 
   6   0   4    13221.55    12608.52     70.11 o 
   8   0   4      199.81      220.22     39.78 o 
  10   0   4     4496.55     4567.54    121.83 o 
  12   0   4     3601.28     3458.49     48.23 o 
 -17   1   4      920.85      911.51     38.55 o 
 -15   1   4      911.60      969.32     33.99 o 
 -13   1   4     1477.07     1540.50     32.04 o 
 -11   1   4     6731.57     6732.67     47.38 o 
  -9   1   4     3313.73     3297.66     47.30 o 
  -7   1   4     6505.48     6257.07     63.85 o 
  -5   1   4     3696.96     4620.55     37.79 o 
  -3   1   4    16891.30    17240.29    288.93 o 
  -1   1   4     6794.53     6093.89     39.32 o 
   1   1   4    17887.34    17983.02    118.22 o 
   3   1   4     3995.15     3854.74    127.85 o 
   5   1   4     4789.89     4627.31     74.06 o 
   7   1   4     3697.65     3472.13     90.50 o 
   9   1   4     2433.24     2263.32     69.23 o 
  11   1   4     1292.63     1375.89     84.12 o 
  13   1   4      418.99      334.62     30.61 o 
 -16   2   4      164.86      199.72     34.39 o 
 -14   2   4       39.53       63.40     28.98 o 
 -12   2   4       43.35       77.40     28.11 o 
 -10   2   4      253.63      215.90     23.38 o 
  -8   2   4     1333.70     1308.13     31.61 o 
  -6   2   4     9618.31    10258.70    199.29 o 
  -4   2   4     3014.69     3044.94     35.25 o 
  -2   2   4     3672.13     3426.61     65.10 o 
   0   2   4       54.11       82.43     31.83 o 
   2   2   4      181.36      110.08     29.09 o 
   4   2   4      327.34      312.74     29.75 o 
   6   2   4      406.26      378.79     27.44 o 
   8   2   4       62.44      155.07     26.22 o 
  10   2   4       48.06       65.76     24.01 o 
  12   2   4      563.38      564.83     27.66 o 
 -17   3   4      258.78      219.46     49.23 o 
 -15   3   4     1595.79     1642.04     41.85 o 
 -13   3   4      110.11      155.77     29.59 o 
 -11   3   4      223.96      288.39     27.69 o 
  -9   3   4     4463.14     4571.80     78.27 o 
  -7   3   4     1720.46     1821.47     52.31 o 
  -5   3   4     5167.76     5274.79    126.38 o 
  -3   3   4     4234.26     4119.26     58.33 o 
  -1   3   4     6237.95     5708.61    140.26 o 
   1   3   4       35.18       -0.58     24.22 o 
   3   3   4     1464.19     1402.05     31.91 o 
   5   3   4     5834.37     5726.75     73.22 o 
   7   3   4      163.06      231.20     42.61 o 
   9   3   4      302.01      321.50     27.76 o 
  11   3   4     1303.32     1227.85     34.73 o 
  13   3   4     1345.58     1162.01     34.06 o 
 -16   4   4      148.96      183.97     46.13 o 
 -14   4   4     1233.81     1203.95     37.45 o 
 -12   4   4     3391.42     3278.06     41.80 o 
 -10   4   4     2049.02     1955.28     31.93 o 
  -8   4   4     1692.17     1586.44     32.99 o 
  -6   4   4     9019.19     8357.22    130.49 o 
  -4   4   4     7056.79     7176.59     43.72 o 
  -2   4   4     2235.29     2132.48     39.50 o 
   0   4   4     7596.23     7439.92    131.24 o 
   2   4   4     9823.62     9115.84    267.06 o 
   4   4   4     2771.92     2612.36     69.55 o 
   6   4   4     1831.70     1798.53     32.27 o 
   8   4   4     4371.49     4238.22     51.64 o 
  10   4   4     1235.27     1294.83     50.77 o 
  12   4   4      185.91      188.01     27.45 o 
 -17   5   4       99.26       90.50     45.06 o 
 -15   5   4      213.55      227.49     39.73 o 
 -13   5   4     2008.14     1825.63     39.22 o 
 -11   5   4     1443.01     1426.51     36.88 o 
  -9   5   4      122.53      117.32     23.73 o 
  -7   5   4     1981.94     1686.83     46.67 o 
  -5   5   4     7054.25     6371.83     69.97 o 
  -3   5   4      926.10      894.05     30.01 o 
  -1   5   4     1695.43     1660.21     32.02 o 
   1   5   4    10114.47    10187.12    261.01 o 
   3   5   4     3131.04     3055.49     33.96 o 
   5   5   4      152.39      160.61     26.88 o 
   7   5   4     2775.61     2756.05     84.81 o 
   9   5   4     2722.38     2704.41     74.56 o 
  11   5   4       55.48       93.18     38.03 o 
 -16   6   4      180.28      188.08     48.16 o 
 -14   6   4      363.19      479.99     60.92 o 
 -12   6   4       86.06      112.69     38.22 o 
 -10   6   4       58.59      119.60     25.49 o 
  -8   6   4       61.92       46.65     27.65 o 
  -6   6   4      406.73      554.77     40.68 o 
  -4   6   4      626.34      635.83     37.70 o 
  -2   6   4      228.05      292.19     31.48 o 
   0   6   4      328.81      312.69     24.75 o 
   2   6   4      195.53      212.13     28.78 o 
   4   6   4     1933.39     1928.47     55.32 o 
   6   6   4      186.98      253.23     41.91 o 
   8   6   4       37.03       22.39     26.03 o 
  10   6   4      165.41      189.90     25.60 o 
  12   6   4        6.38       24.77     28.88 o 
 -17   7   4       88.16      209.66     63.58 o 
 -15   7   4     1084.24      893.69     49.67 o 
 -13   7   4      305.28      339.65     42.95 o 
 -11   7   4      860.70      825.51     47.14 o 
  -9   7   4     4021.56     3969.27     38.51 o 
  -7   7   4      210.06      146.33     53.35 o 
  -5   7   4     3884.61     3515.61     82.45 o 
  -3   7   4      911.14     1019.36     31.07 o 
  -1   7   4     3312.39     3419.48     68.08 o 
   1   7   4     3989.92     3841.93     59.53 o 
   3   7   4      334.21      379.03     54.71 o 
   5   7   4      840.63      773.76     29.98 o 
   7   7   4        4.51       28.00     36.72 o 
   9   7   4     1489.68     1442.26     40.38 o 
  11   7   4      789.60      906.78     43.63 o 
 -16   8   4      660.53      640.81    123.88 o 
 -14   8   4     1052.29      876.61     45.76 o 
 -12   8   4      241.30      324.65     49.75 o 
 -10   8   4        2.46       17.37     29.46 o 
  -8   8   4      691.80      907.88     35.73 o 
  -6   8   4       19.31       91.74     40.97 o 
  -4   8   4       47.66       11.39     35.98 o 
  -2   8   4     1469.85     1609.27     34.14 o 
   0   8   4        1.12       25.44     26.43 o 
   2   8   4      489.25      515.90     45.94 o 
   4   8   4     5383.69     5215.68     85.44 o 
   6   8   4      171.01      211.45     27.74 o 
   8   8   4       97.79       99.48     27.17 o 
  10   8   4       70.65       73.97     34.16 o 
  12   8   4        1.35       29.90     42.19 o 
 -15   9   4     2234.71     2113.07     62.40 o 
 -13   9   4      701.90      710.18     44.19 o 
 -11   9   4      348.00      428.14     39.29 o 
  -9   9   4      351.35      435.63     31.45 o 
  -7   9   4      808.69      765.61     39.94 o 
  -5   9   4     1972.07     1839.46     38.26 o 
  -3   9   4      366.15      406.12     32.35 o 
  -1   9   4      427.67      498.70     32.76 o 
   1   9   4     2320.04     2109.39     77.52 o 
   3   9   4       73.02      106.08     26.87 o 
   5   9   4     5004.35     4663.52    116.18 o 
   7   9   4     1037.71     1138.29     28.35 o 
   9   9   4      879.24      896.96     48.95 o 
  11   9   4      157.01      213.89     46.28 o 
 -16  10   4      129.56      230.91     74.28 o 
 -14  10   4     1260.10     1181.92    114.34 o 
 -12  10   4      456.65      375.80     59.61 o 
 -10  10   4        6.21       57.86     70.14 o 
  -8  10   4     1266.52     1205.48     32.81 o 
  -6  10   4     2064.14     2005.03     52.25 o 
  -4  10   4      443.38      532.57     41.93 o 
  -2  10   4     2643.25     2849.01     79.85 o 
   0  10   4      626.58      637.72     36.12 o 
   2  10   4      993.91      983.07     49.64 o 
   4  10   4     1246.84     1159.26     45.48 o 
   6  10   4       97.06      177.96     28.36 o 
   8  10   4      897.78      905.71     36.17 o 
  10  10   4        4.61      -28.77     28.77 o 
 -15  11   4      254.36      281.58    114.90 o 
 -13  11   4      550.84      669.89     44.29 o 
 -11  11   4      160.97      229.59     32.80 o 
  -9  11   4      127.74      159.37     54.70 o 
  -7  11   4       50.72       69.35     35.08 o 
  -5  11   4     2642.58     2670.12     59.09 o 
  -3  11   4       62.35       68.72     28.63 o 
  -1  11   4       10.16       58.34     26.61 o 
   1  11   4      876.69      870.50     28.81 o 
   3  11   4     1473.57     1458.72     54.04 o 
   5  11   4      118.98      122.27     24.47 o 
   7  11   4       86.49       93.90     29.33 o 
   9  11   4      247.89      180.47     35.18 o 
  11  11   4       52.84       75.61     33.71 o 
 -16  12   4       21.12       81.75     64.35 o 
 -14  12   4      174.00      164.97     76.92 o 
 -12  12   4     3071.80     2923.45    123.39 o 
 -10  12   4      544.60      549.71     35.02 o 
  -8  12   4      935.72     1031.08     44.58 o 
  -6  12   4     6185.14     5779.03    150.59 o 
  -4  12   4     4954.73     4936.63    153.69 o 
  -2  12   4      840.52      917.98     31.58 o 
   0  12   4     4854.05     4806.58     72.35 o 
   2  12   4     7782.67     7613.71    156.28 o 
   4  12   4      299.22      265.41     25.99 o 
   6  12   4     1034.64     1105.46     70.74 o 
   8  12   4     3709.22     3779.24     61.81 o 
  10  12   4     1159.42     1126.62     53.59 o 
 -15  13   4      724.77      650.13     63.68 o 
 -13  13   4      958.96      853.40    100.60 o 
 -11  13   4     2127.75     1960.51     56.01 o 
  -9  13   4     2493.75     2558.28     97.98 o 
  -7  13   4     3722.68     3664.75     41.26 o 
  -5  13   4     2150.21     2107.35     45.51 o 
  -3  13   4     5000.02     4795.61    110.79 o 
  -1  13   4     5009.45     5018.85     56.36 o 
   1  13   4     5196.74     4984.46    126.35 o 
   3  13   4     2933.63     3106.07     56.50 o 
   5  13   4     3079.09     3012.34     50.18 o 
   7  13   4     2561.40     2727.11    110.13 o 
   9  13   4     1498.49     1617.14     59.41 o 
  11  13   4      695.92      689.81     54.84 o 
 -14  14   4      434.51      506.85    225.09 o 
 -12  14   4       81.26       46.51     38.46 o 
 -10  14   4     1070.17     1052.55     30.97 o 
  -8  14   4     1446.44     1480.03     82.70 o 
  -6  14   4      230.82      269.49     50.45 o 
  -4  14   4      624.82      637.31     33.01 o 
  -2  14   4     3421.47     3326.20    100.37 o 
   0  14   4      159.22      137.01     30.45 o 
   2  14   4      123.99       88.28     25.67 o 
   4  14   4     2406.08     2440.51     45.47 o 
   6  14   4     2155.83     2063.18     31.65 o 
   8  14   4      280.40      355.20     30.85 o 
  10  14   4      441.43      544.05     52.62 o 
 -13  15   4      171.48      235.80     69.19 o 
 -11  15   4        3.69       73.85     37.40 o 
  -9  15   4       21.37       75.69     31.22 o 
  -7  15   4       71.14       85.95     33.07 o 
  -5  15   4     4620.88     4223.04    108.32 o 
  -3  15   4       50.67       41.22     33.81 o 
  -1  15   4      221.12      262.05     30.93 o 
   1  15   4      103.35      154.97     26.11 o 
   3  15   4      298.39      322.47     29.15 o 
   5  15   4       58.41       73.20     28.31 o 
   7  15   4      356.23      359.83     30.26 o 
   9  15   4        1.29       39.14     47.13 o 
 -14  16   4      502.08      555.03     45.26 o 
 -12  16   4      976.53      922.26     50.58 o 
 -10  16   4     2622.03     2503.11     94.80 o 
  -8  16   4     4673.71     4886.94    153.15 o 
  -6  16   4        8.38       -1.64     42.53 o 
  -4  16   4      620.07      662.88     43.77 o 
  -2  16   4     7462.72     7338.43    181.19 o 
   0  16   4     3577.00     3471.47     67.85 o 
   2  16   4     1413.54     1298.21     54.45 o 
   4  16   4     2887.02     2897.77     49.57 o 
   6  16   4     2484.47     2398.17     35.53 o 
   8  16   4     1197.52     1159.00     48.75 o 
 -13  17   4      164.23      107.29     43.32 o 
 -11  17   4      369.65      317.19     33.50 o 
  -9  17   4     3846.49     3486.73    160.09 o 
  -7  17   4     3647.82     3454.37    151.15 o 
  -5  17   4     6527.45     6427.55    115.37 o 
  -3  17   4     6583.18     6445.48    112.15 o 
  -1  17   4     5592.87     5668.78     60.55 o 
   1  17   4      667.28      742.37     36.25 o 
   3  17   4     3078.17     3166.63     68.84 o 
   5  17   4     6597.97     6594.24     40.43 o 
   7  17   4      696.68      673.95     38.18 o 
   9  17   4      525.11      534.68     38.01 o 
 -12  18   4     1514.99     1480.37     37.57 o 
 -10  18   4      474.02      514.67     57.29 o 
  -8  18   4      278.52      225.66     41.82 o 
  -6  18   4      114.01      117.26     33.32 o 
  -4  18   4      235.23      292.91     36.27 o 
  -2  18   4      607.56      608.67     37.46 o 
   0  18   4     1572.37     1448.09     60.71 o 
   2  18   4     3815.72     3589.53     75.78 o 
   4  18   4      479.63      491.13     30.22 o 
   6  18   4      348.49      512.90     34.46 o 
   8  18   4     1456.49     1379.80     36.12 o 
 -11  19   4       12.99      -17.67     79.21 o 
  -9  19   4      951.34      970.54     45.72 o 
  -7  19   4       50.80       99.37     36.97 o 
  -5  19   4     1343.52     1527.65    113.31 o 
  -3  19   4      382.46      422.19     32.14 o 
  -1  19   4     1081.14     1061.64     56.49 o 
   1  19   4       30.79       49.04     33.79 o 
   3  19   4      218.02      323.91     49.02 o 
   5  19   4      921.83     1058.23     42.39 o 
   7  19   4       75.01       57.96     58.80 o 
 -10  20   4      321.64      327.30     49.23 o 
  -8  20   4      565.68      570.03     49.99 o 
  -6  20   4     1180.24     1187.54     35.39 o 
  -4  20   4     1483.84     1502.45     43.84 o 
  -2  20   4      745.02      838.32     39.98 o 
   0  20   4      486.60      503.90     33.50 o 
   2  20   4      582.90      532.98     40.26 o 
   4  20   4     1013.16      999.35     42.64 o 
   6  20   4      150.93      211.58     39.45 o 
 -11  21   4      668.77      522.29     68.66 o 
  -9  21   4       10.74      -50.65     50.83 o 
  -7  21   4      732.87      845.99    133.48 o 
  -5  21   4     1730.68     1733.29     40.00 o 
  -3  21   4      246.13      256.55     47.12 o 
  -1  21   4       13.00       15.59     39.48 o 
   1  21   4     2388.33     2335.01     63.47 o 
   3  21   4      450.56      332.50     37.04 o 
   5  21   4       31.63       44.75     62.81 o 
 -10  22   4       13.40       46.97     40.06 o 
  -8  22   4        5.31       87.40     41.96 o 
  -6  22   4       86.92      118.84     36.34 o 
  -4  22   4        0.74       -5.91     36.08 o 
  -2  22   4        2.36       19.22     45.88 o 
   0  22   4      277.16      326.45     48.34 o 
   2  22   4      410.55      545.20     49.50 o 
   4  22   4       26.34        1.69     70.91 o 
  -9  23   4        2.34       58.32     70.48 o 
  -7  23   4       18.25        9.39     64.01 o 
  -5  23   4      138.45      183.89     32.89 o 
  -3  23   4      105.82      236.86     86.57 o 
  -1  23   4        1.51      -13.48     48.01 o 
   1  23   4      236.38      325.43     42.68 o 
   3  23   4      248.97      142.56     66.02 o 
  -6  24   4      383.14      346.96     55.82 o 
  -4  24   4       89.45       80.25     36.93 o 
  -2  24   4      528.81      562.15     43.81 o 
   0  24   4       14.06       53.44     59.40 o 
   2  24   4      128.18      140.94     51.71 o 
  -5  25   4      320.05      288.39     40.03 o 
  -3  25   4        0.29       80.51     40.75 o 
  -1  25   4       41.36       48.51     36.67 o 
 -17   1   5      614.80      577.51     39.70 o 
 -15   1   5      596.01      723.91     31.65 o 
 -13   1   5       48.88      103.23     29.58 o 
 -11   1   5      872.23      976.14     27.44 o 
  -9   1   5     6053.36     6137.44    189.96 o 
  -7   1   5      441.49      604.07     39.79 o 
  -5   1   5      878.12     1136.07     72.89 o 
  -3   1   5     5781.11     5931.53     56.99 o 
  -1   1   5     2972.03     3001.02     74.40 o 
   1   1   5      147.75      207.46     28.98 o 
   3   1   5     1434.32     1531.28     36.78 o 
   5   1   5     1930.56     1776.99     42.32 o 
   7   1   5       76.53      137.34     50.39 o 
   9   1   5       10.39       46.09     28.43 o 
  11   1   5     1537.58     1522.11     46.95 o 
 -16   2   5     1248.02     1279.57     63.30 o 
 -14   2   5     1270.79     1204.80     33.54 o 
 -12   2   5      592.54      604.87     27.47 o 
 -10   2   5     3016.59     2859.67     35.29 o 
  -8   2   5     1682.74     1503.63     67.81 o 
  -6   2   5     1502.39     1455.58     40.02 o 
  -4   2   5     2145.31     1812.39     63.55 o 
  -2   2   5     6051.43     5922.10     43.36 o 
   0   2   5     1522.95     1440.25     49.79 o 
   2   2   5     3087.83     2877.33     44.20 o 
   4   2   5     4042.13     3971.00     50.23 o 
   6   2   5     1661.86     1624.76     46.87 o 
   8   2   5      196.64      262.79     32.67 o 
  10   2   5      916.52      896.65     32.34 o 
 -17   3   5        2.44       -7.81     37.10 o 
 -15   3   5       32.22       18.26     32.11 o 
 -13   3   5     1352.71     1349.17     31.09 o 
 -11   3   5      502.76      486.58     27.49 o 
  -9   3   5      274.14      318.38     47.53 o 
  -7   3   5     1593.33     1547.69    122.87 o 
  -5   3   5     4031.91     3738.02     34.76 o 
  -3   3   5       43.69       40.68     27.89 o 
  -1   3   5      757.62      804.93     37.02 o 
   1   3   5     2446.62     2360.74     45.50 o 
   3   3   5       90.11      152.18     39.85 o 
   5   3   5      208.14      199.13     26.83 o 
   7   3   5     1398.25     1438.27     33.40 o 
   9   3   5      195.41      132.63     34.82 o 
  11   3   5        0.55       -6.11     31.53 o 
 -16   4   5      234.84      209.57     34.77 o 
 -14   4   5        0.54       23.68     30.72 o 
 -12   4   5       93.14      198.36     30.08 o 
 -10   4   5      921.93      794.35     29.51 o 
  -8   4   5      368.92      234.56     37.90 o 
  -6   4   5      431.37      512.18     38.23 o 
  -4   4   5      643.92      551.49     38.18 o 
  -2   4   5     3055.35     2859.86     64.85 o 
   0   4   5        6.48        3.34     27.54 o 
   2   4   5       97.54      182.28     32.44 o 
   4   4   5     1381.77     1476.94     29.86 o 
   6   4   5      872.70      847.93     32.05 o 
   8   4   5        3.43       60.44     41.71 o 
  10   4   5      734.56      723.96     47.89 o 
 -17   5   5      147.47      220.64     53.21 o 
 -15   5   5        5.91       51.95     38.72 o 
 -13   5   5     1007.87     1047.63     34.80 o 
 -11   5   5      368.23      490.17     27.91 o 
  -9   5   5      904.83      980.15     32.12 o 
  -7   5   5     2042.11     2304.47     68.29 o 
  -5   5   5     4090.74     3982.39    116.80 o 
  -3   5   5      625.61      669.66     40.63 o 
  -1   5   5     1356.18     1521.00     41.35 o 
   1   5   5     1950.48     1854.50     53.38 o 
   3   5   5     1322.87     1270.59     33.72 o 
   5   5   5      377.37      382.59     42.26 o 
   7   5   5      930.19      914.53     57.87 o 
   9   5   5      868.19      823.75     46.20 o 
  11   5   5      232.44      209.37     46.92 o 
 -16   6   5       34.42       34.74     43.17 o 
 -14   6   5      905.23      887.84     50.14 o 
 -12   6   5     1055.80     1175.98     35.76 o 
 -10   6   5       33.23       75.62     26.59 o 
  -8   6   5       40.99      246.83     42.17 o 
  -6   6   5     2607.06     2680.04     40.59 o 
  -4   6   5        1.67       39.18     31.63 o 
  -2   6   5       34.49       75.23     28.58 o 
   0   6   5     1718.97     1666.33     39.36 o 
   2   6   5     3199.54     2990.99     30.78 o 
   4   6   5      301.71      342.66     46.03 o 
   6   6   5      339.84      412.40     31.68 o 
   8   6   5      969.44      952.86     61.29 o 
  10   6   5        6.53       53.62     32.02 o 
 -15   7   5      265.01      326.46     48.26 o 
 -13   7   5       11.85      -34.63     34.63 o 
 -11   7   5        9.54       36.71     27.83 o 
  -9   7   5      155.18       94.96     30.92 o 
  -7   7   5        0.36       46.77     36.05 o 
  -5   7   5       21.30       50.79     36.43 o 
  -3   7   5       15.17       21.17     25.40 o 
  -1   7   5      213.22      254.19     32.87 o 
   1   7   5      237.63      274.56     47.42 o 
   3   7   5     1208.39     1150.21     34.15 o 
   5   7   5      178.56      196.04     34.44 o 
   7   7   5      125.11      120.46     29.87 o 
   9   7   5       95.73      138.90     30.36 o 
  11   7   5      115.38      146.30     34.77 o 
 -16   8   5      593.75      760.50    101.92 o 
 -14   8   5      383.42      503.19     37.95 o 
 -12   8   5      580.68      598.41     31.09 o 
 -10   8   5      114.47       68.69     29.86 o 
  -8   8   5      152.94      269.58     51.93 o 
  -6   8   5     3199.34     3306.15    134.85 o 
  -4   8   5     1261.37     1452.20     40.71 o 
  -2   8   5       19.34       48.39     28.72 o 
   0   8   5     2824.64     2825.26     73.42 o 
   2   8   5     1934.91     1763.00     61.18 o 
   4   8   5       67.50       15.87     30.83 o 
   6   8   5     1033.61     1060.91     33.44 o 
   8   8   5     2375.08     2430.51     92.52 o 
  10   8   5      573.78      582.08     56.88 o 
 -15   9   5       44.28       63.46     41.92 o 
 -13   9   5      241.90      256.77     40.26 o 
 -11   9   5       12.90        5.75     36.47 o 
  -9   9   5       54.95      244.61     58.24 o 
  -7   9   5      669.13      568.88     37.11 o 
  -5   9   5     1345.93     1127.08     43.68 o 
  -3   9   5      361.52      457.32     33.60 o 
  -1   9   5      833.37      915.59     44.27 o 
   1   9   5      718.59      767.13     38.80 o 
   3   9   5     1791.47     1853.32     57.14 o 
   5   9   5        2.58       67.83     29.65 o 
   7   9   5     1466.35     1438.87     29.22 o 
   9   9   5      110.09      151.19     35.24 o 
 -16  10   5       92.88       40.06     92.58 o 
 -14  10   5        4.37       28.44     39.81 o 
 -12  10   5      727.93      681.50     43.80 o 
 -10  10   5      274.70      334.40     28.65 o 
  -8  10   5      253.12      206.56     37.07 o 
  -6  10   5     1837.13     1645.75     57.01 o 
  -4  10   5      120.00      127.89     33.41 o 
  -2  10   5      299.27      307.51     29.86 o 
   0  10   5      562.42      593.56     42.08 o 
   2  10   5      863.63      883.93     27.36 o 
   4  10   5       29.63      136.62     31.75 o 
   6  10   5       52.75       84.90     24.80 o 
   8  10   5      557.67      641.82     41.00 o 
  10  10   5       10.62       42.66     59.49 o 
 -15  11   5       61.07      146.66     71.44 o 
 -13  11   5     1413.46     1352.46    102.81 o 
 -11  11   5      510.85      592.71     37.05 o 
  -9  11   5       34.93       17.62     36.14 o 
  -7  11   5     1068.68     1231.25     53.10 o 
  -5  11   5     1645.46     1656.33     54.35 o 
  -3  11   5      451.74      485.81     34.08 o 
  -1  11   5      760.93      772.47     40.12 o 
   1  11   5     5413.88     5431.01    182.32 o 
   3  11   5       56.75      113.55     28.29 o 
   5  11   5      450.97      480.66     26.39 o 
   7  11   5     1914.86     1979.16     73.61 o 
   9  11   5     1388.86     1265.51     40.50 o 
 -14  12   5       57.92      118.52     37.60 o 
 -12  12   5      203.75      296.27     85.89 o 
 -10  12   5      550.80      615.45     75.07 o 
  -8  12   5     1144.27     1317.46     42.83 o 
  -6  12   5      765.39      820.76     50.97 o 
  -4  12   5      856.77      939.71     40.39 o 
  -2  12   5     2107.76     2129.31     65.60 o 
   0  12   5      764.38      881.56     29.28 o 
   2  12   5      989.40     1082.73     36.97 o 
   4  12   5     1717.30     1639.79     29.72 o 
   6  12   5     1214.83     1248.78     39.95 o 
   8  12   5      173.83      222.86     43.75 o 
 -15  13   5        0.81       43.80     36.51 o 
 -13  13   5      393.61      487.57     50.20 o 
 -11  13   5       18.70      133.37     43.19 o 
  -9  13   5      684.74      603.91     49.78 o 
  -7  13   5      140.31      201.89     44.85 o 
  -5  13   5      113.67      134.03     35.14 o 
  -3  13   5     1158.63     1227.11     37.21 o 
  -1  13   5      280.62      335.56     28.49 o 
   1  13   5      458.87      462.48     26.84 o 
   3  13   5      289.86      300.33     36.68 o 
   5  13   5      825.22      907.82     30.01 o 
   7  13   5        0.41       52.68     33.47 o 
   9  13   5        8.08      100.74     34.18 o 
 -14  14   5      206.50      290.99     47.50 o 
 -12  14   5      398.72      409.84     40.32 o 
 -10  14   5      674.14      757.49     43.13 o 
  -8  14   5     1208.80     1345.87     48.94 o 
  -6  14   5     2807.50     2979.48     50.51 o 
  -4  14   5      895.39     1012.25     40.14 o 
  -2  14   5      811.08      793.27     41.92 o 
   0  14   5      774.03      938.33     33.17 o 
   2  14   5      286.90      360.62     29.29 o 
   4  14   5      146.26      183.51     27.06 o 
   6  14   5      195.31      223.21     33.68 o 
   8  14   5      461.23      493.81     35.67 o 
 -13  15   5      506.81      460.12     42.83 o 
 -11  15   5      740.40      731.89     32.95 o 
  -9  15   5     2861.75     2657.71    143.81 o 
  -7  15   5        5.53       92.94     33.57 o 
  -5  15   5      168.99      307.03     77.92 o 
  -3  15   5     3762.70     3787.49     92.16 o 
  -1  15   5     3381.31     3439.86    129.34 o 
   1  15   5      684.51      675.71     37.89 o 
   3  15   5     1990.23     2159.10     41.45 o 
   5  15   5     3806.05     3633.50     95.49 o 
   7  15   5      509.40      478.53     52.08 o 
 -12  16   5       30.89       58.67     42.17 o 
 -10  16   5      977.41      990.70     49.90 o 
  -8  16   5      703.52      661.79     36.68 o 
  -6  16   5     1931.22     1960.42    115.63 o 
  -4  16   5      290.44      320.31     32.08 o 
  -2  16   5     1633.96     1734.99     46.40 o 
   0  16   5      146.31      265.71     33.66 o 
   2  16   5      311.14      318.07     37.83 o 
   4  16   5      815.40      836.13     60.16 o 
   6  16   5       18.49      105.15     49.94 o 
   8  16   5       22.22        5.89     37.64 o 
 -13  17   5      283.86      220.32     45.84 o 
 -11  17   5      162.89      164.60     41.15 o 
  -9  17   5      131.22      176.75     34.90 o 
  -7  17   5     1328.93     1251.43     38.34 o 
  -5  17   5        0.36       41.37     48.40 o 
  -3  17   5      538.15      576.79     41.91 o 
  -1  17   5        2.34       30.25     33.22 o 
   1  17   5      182.48      190.46     38.21 o 
   3  17   5       73.50       33.37     29.82 o 
   5  17   5      310.96      183.16     32.07 o 
   7  17   5      140.67      151.04     34.47 o 
 -12  18   5      365.29      487.23     89.79 o 
 -10  18   5     1250.85     1313.89     52.46 o 
  -8  18   5      969.02      967.37     35.35 o 
  -6  18   5      458.26      395.36     45.20 o 
  -4  18   5     1805.43     1834.38     44.90 o 
  -2  18   5     1553.13     1650.29     57.28 o 
   0  18   5      482.21      371.48     38.62 o 
   2  18   5        3.56       96.01     32.37 o 
   4  18   5      917.62      896.53     42.78 o 
   6  18   5      408.66      493.67     40.51 o 
 -11  19   5      318.10      295.66     43.69 o 
  -9  19   5       45.60      161.49     97.55 o 
  -7  19   5     1395.44     1394.21     36.98 o 
  -5  19   5      601.37      615.03     60.63 o 
  -3  19   5      199.79      173.75     38.45 o 
  -1  19   5       37.08      112.47     35.74 o 
   1  19   5      435.13      461.27     63.90 o 
   3  19   5      736.08      716.56     38.40 o 
   5  19   5       35.21      111.32     36.88 o 
 -10  20   5       19.47       51.57     77.67 o 
  -8  20   5        0.08      -32.33     40.85 o 
  -6  20   5      284.57      275.59     40.50 o 
  -4  20   5       51.54       22.33     45.34 o 
  -2  20   5      180.01      184.20     35.78 o 
   0  20   5      421.39      453.28     41.24 o 
   2  20   5      134.67      174.26     53.86 o 
   4  20   5      425.16      463.48     40.08 o 
  -9  21   5      180.34      234.67     39.41 o 
  -7  21   5       29.02       86.10     49.57 o 
  -5  21   5      105.96      180.36     85.95 o 
  -3  21   5      298.35      259.91     52.92 o 
  -1  21   5      139.50      160.02     52.08 o 
   1  21   5       94.64       62.75     43.10 o 
   3  21   5      413.83      465.11     50.66 o 
  -8  22   5       98.82       70.44    133.44 o 
  -6  22   5      990.49     1086.85     47.13 o 
  -4  22   5      314.89      335.59     70.36 o 
  -2  22   5        4.51       98.46     54.09 o 
   0  22   5      437.73      473.94     44.59 o 
   2  22   5      412.13      394.12     38.23 o 
  -7  23   5       35.90      177.51     48.09 o 
  -5  23   5       23.36       56.77     37.54 o 
  -3  23   5      520.22      480.64     66.22 o 
  -1  23   5       13.17       43.97     44.41 o 
   1  23   5       66.94      139.63     54.07 o 
  -4  24   5       13.73       14.57     51.77 o 
  -2  24   5        5.48       80.99     45.27 o 
 -16   0   6      210.42      229.78     55.34 o 
 -14   0   6     1792.96     1771.20     49.23 o 
 -12   0   6       13.07       34.10     35.47 o 
 -10   0   6       42.26       -3.52     68.60 o 
  -8   0   6     6793.56     6534.37     75.82 o 
  -6   0   6     1155.87     1411.29     42.16 o 
  -4   0   6      605.87      445.74     39.47 o 
  -2   0   6      406.29      482.49     60.27 o 
   0   0   6      767.84      846.19     68.18 o 
   2   0   6        6.14       42.09     86.16 o 
   4   0   6      685.82      817.72     59.00 o 
   6   0   6      548.32      565.41     67.61 o 
   8   0   6        2.18       29.27     48.10 o 
  10   0   6      273.21      412.67     53.96 o 
 -17   1   6       10.94       39.43     49.58 o 
 -15   1   6      162.86      231.17     34.69 o 
 -13   1   6       12.24       38.71     30.12 o 
 -11   1   6       12.70       37.05     26.95 o 
  -9   1   6      943.78      863.64     51.12 o 
  -7   1   6     5341.46     5376.60     48.89 o 
  -5   1   6       13.21       28.00     32.35 o 
  -3   1   6       16.91       45.01     28.96 o 
  -1   1   6      382.16      492.49     29.60 o 
   1   1   6      813.48      851.01     42.97 o 
   3   1   6       78.02       96.29     41.01 o 
   5   1   6      200.97      187.66     52.05 o 
   7   1   6      160.47      171.12     32.11 o 
   9   1   6        1.15      103.64     27.24 o 
 -16   2   6      434.31      457.44     37.96 o 
 -14   2   6      540.85      515.29     28.27 o 
 -12   2   6       62.01       17.32     30.26 o 
 -10   2   6     2654.78     2485.94    202.86 o 
  -8   2   6      870.28      962.41     43.80 o 
  -6   2   6       96.02       51.22     29.28 o 
  -4   2   6     2040.97     1782.86     39.70 o 
  -2   2   6     5481.36     5341.15     38.41 o 
   0   2   6      269.66      322.92     27.46 o 
   2   2   6      349.56      440.20     27.45 o 
   4   2   6     3253.34     3084.45     50.84 o 
   6   2   6      813.51      808.02     44.53 o 
   8   2   6        6.64       74.37     37.06 o 
 -15   3   6       91.64      148.36     36.29 o 
 -13   3   6        2.83      -17.72     31.85 o 
 -11   3   6      660.94      686.70     29.39 o 
  -9   3   6     2008.75     2194.69     77.51 o 
  -7   3   6     1360.79     1500.81     38.26 o 
  -5   3   6      262.05      326.52     32.99 o 
  -3   3   6     2481.38     2560.86     33.63 o 
  -1   3   6      179.52      184.45     29.82 o 
   1   3   6      264.95      288.59     52.13 o 
   3   3   6     1659.81     1675.63     88.50 o 
   5   3   6      394.22      446.43     72.56 o 
   7   3   6      164.91      135.64     31.69 o 
   9   3   6      278.44      348.47     28.98 o 
 -16   4   6        0.65       14.48     38.71 o 
 -14   4   6      205.86      220.41     29.41 o 
 -12   4   6      118.04      165.20     27.51 o 
 -10   4   6       55.04       15.59     54.71 o 
  -8   4   6        2.02       38.02     47.39 o 
  -6   4   6      427.82      441.33     38.54 o 
  -4   4   6       55.03       72.26     29.32 o 
  -2   4   6       25.72       75.45     32.24 o 
   0   4   6      440.71      403.68     33.72 o 
   2   4   6      118.72      158.64     37.77 o 
   4   4   6       31.80       26.20     34.64 o 
   6   4   6       42.65       95.16     25.91 o 
   8   4   6      215.48      221.83     27.90 o 
 -15   5   6       89.66      152.06     35.21 o 
 -13   5   6       65.78       81.51     33.84 o 
 -11   5   6      528.51      584.47     28.78 o 
  -9   5   6     2639.78     3000.45    134.17 o 
  -7   5   6      302.01      484.05     50.10 o 
  -5   5   6      433.29      560.13     30.25 o 
  -3   5   6     3914.48     4109.32    110.64 o 
  -1   5   6      716.05      818.38     32.29 o 
   1   5   6      517.14      519.66     60.01 o 
   3   5   6     3072.45     3003.79     59.06 o 
   5   5   6     1077.06     1014.46     50.58 o 
   7   5   6        1.15       40.77     35.64 o 
   9   5   6      139.41      161.12     32.91 o 
 -16   6   6      468.89      466.45     46.19 o 
 -14   6   6     1043.95      963.80     38.20 o 
 -12   6   6     2702.45     2614.42     34.99 o 
 -10   6   6     2344.94     2302.01     80.30 o 
  -8   6   6     2182.18     1947.63    121.47 o 
  -6   6   6     3955.48     3671.99     47.07 o 
  -4   6   6     7825.42     7473.95     41.97 o 
  -2   6   6     2964.38     2923.82     85.71 o 
   0   6   6     5878.07     5791.15    122.86 o 
   2   6   6      678.14      699.55     33.62 o 
   4   6   6     3702.07     3616.27     57.23 o 
   6   6   6     1950.07     1946.69     51.80 o 
   8   6   6     3108.89     2999.73     73.42 o 
 -15   7   6      251.20      246.77     38.38 o 
 -13   7   6     2810.99     2661.96     52.61 o 
 -11   7   6       29.15       58.44     32.32 o 
  -9   7   6     1425.31     1302.88     78.63 o 
  -7   7   6     6761.64     6211.54    133.50 o 
  -5   7   6     1789.72     1821.17     43.08 o 
  -3   7   6      784.89      725.91     27.76 o 
  -1   7   6     3668.07     3474.70     41.93 o 
   1   7   6    11482.08    11120.62    305.95 o 
   3   7   6     3713.96     3677.60     60.39 o 
   5   7   6      581.96      593.16     51.01 o 
   7   7   6     3075.59     3178.00     44.13 o 
   9   7   6      618.85      531.25     61.93 o 
 -16   8   6        6.25       24.76     44.87 o 
 -14   8   6      126.28      143.35     33.08 o 
 -12   8   6     1084.29     1157.55     42.16 o 
 -10   8   6      419.80      486.71     33.81 o 
  -8   8   6      173.50      279.98     50.43 o 
  -6   8   6      794.97      948.79     43.16 o 
  -4   8   6     2381.52     2580.51     71.73 o 
  -2   8   6       40.28       90.26     27.04 o 
   0   8   6     1260.29     1322.39     32.36 o 
   2   8   6     1593.65     1523.23     62.25 o 
   4   8   6      472.31      433.45     29.20 o 
   6   8   6      158.87      195.37     32.87 o 
   8   8   6      978.57      979.41     58.57 o 
 -15   9   6      330.07      341.59     43.93 o 
 -13   9   6      796.04      819.84     42.33 o 
 -11   9   6     1622.88     1822.29     40.13 o 
  -9   9   6       96.74      142.70     58.30 o 
  -7   9   6     1498.08     1573.61     89.05 o 
  -5   9   6     4345.15     4559.70    124.06 o 
  -3   9   6      229.63      286.69     25.49 o 
  -1   9   6     1513.12     1526.92     28.10 o 
   1   9   6      292.91      276.59     26.24 o 
   3   9   6       70.15       43.33     43.99 o 
   5   9   6      364.48      407.76     27.40 o 
   7   9   6     1541.80     1518.48     69.96 o 
 -14  10   6      985.12      996.74     58.25 o 
 -12  10   6      877.33      828.82     38.19 o 
 -10  10   6      123.18      185.63     36.27 o 
  -8  10   6     3517.66     3291.58    308.38 o 
  -6  10   6     3360.27     3570.83     89.74 o 
  -4  10   6      757.95      872.68     57.90 o 
  -2  10   6     2436.43     2435.99     37.18 o 
   0  10   6     6285.11     6295.63    155.22 o 
   2  10   6     7963.66     7976.16    283.66 o 
   4  10   6      910.93      884.54     52.67 o 
   6  10   6     2257.08     2208.20     48.25 o 
   8  10   6     1133.03     1092.04     44.74 o 
 -15  11   6      463.83      471.61     41.86 o 
 -13  11   6      325.90      329.65     59.57 o 
 -11  11   6     2260.78     1914.94     63.18 o 
  -9  11   6     1985.59     1951.54     47.05 o 
  -7  11   6      887.98      809.68     47.62 o 
  -5  11   6     3012.67     2888.94     48.55 o 
  -3  11   6     3691.60     3543.43    107.56 o 
  -1  11   6     2649.96     2628.10     59.59 o 
   1  11   6      183.58      255.80     26.51 o 
   3  11   6     1583.23     1612.00     55.10 o 
   5  11   6     2287.93     2196.24     87.78 o 
   7  11   6      910.89      961.87     53.77 o 
 -14  12   6       13.19       -3.21     50.45 o 
 -12  12   6        5.01      -39.76     39.76 o 
 -10  12   6      577.16      646.38     37.05 o 
  -8  12   6      212.64      315.43     60.61 o 
  -6  12   6       65.70       85.69     34.33 o 
  -4  12   6      705.08      752.58     41.61 o 
  -2  12   6      867.86      886.60     31.97 o 
   0  12   6        0.59       -5.02     25.16 o 
   2  12   6      320.48      353.89     30.78 o 
   4  12   6      865.53      948.74     34.12 o 
   6  12   6        6.45       54.49     37.61 o 
 -13  13   6       96.55      137.69     39.66 o 
 -11  13   6       65.53       85.30     38.01 o 
  -9  13   6      133.67      127.14     45.61 o 
  -7  13   6        7.33        1.03     46.63 o 
  -5  13   6      114.77      116.15     35.48 o 
  -3  13   6      156.37      150.93     31.04 o 
  -1  13   6      325.08      300.08     29.29 o 
   1  13   6       64.09      133.72     30.28 o 
   3  13   6       19.46       36.85     28.79 o 
   5  13   6      356.96      427.12     35.51 o 
   7  13   6       81.64      101.24     36.64 o 
 -14  14   6       80.22       50.27     53.06 o 
 -12  14   6       40.59      132.05     50.93 o 
 -10  14   6      361.84      516.12     44.31 o 
  -8  14   6     1108.23     1263.56     40.38 o 
  -6  14   6       88.04       89.71     36.43 o 
  -4  14   6      859.06      929.25     46.68 o 
  -2  14   6      390.40      433.84     36.74 o 
   0  14   6        3.55       -1.82     33.38 o 
   2  14   6      171.60      228.94     27.23 o 
   4  14   6     1342.59     1363.79     62.56 o 
   6  14   6       24.38       44.33     42.41 o 
 -13  15   6       37.57      146.00     43.66 o 
 -11  15   6      147.13      176.34     97.12 o 
  -9  15   6        5.47       21.69     66.41 o 
  -7  15   6      395.62      375.45     39.62 o 
  -5  15   6      360.98      369.39     39.34 o 
  -3  15   6      376.93      441.05     33.27 o 
  -1  15   6      312.04      324.68     33.21 o 
   1  15   6        1.00       10.29     29.40 o 
   3  15   6      107.16      259.42     45.99 o 
   5  15   6      309.15      319.22     38.96 o 
 -12  16   6        6.83        3.45     49.44 o 
 -10  16   6      303.38      453.23     89.94 o 
  -8  16   6     1141.69     1126.10     57.87 o 
  -6  16   6      252.71      213.59     44.75 o 
  -4  16   6       52.18      104.92     37.47 o 
  -2  16   6      614.79      653.44     33.93 o 
   0  16   6      129.57      155.31     35.88 o 
   2  16   6      137.85      126.93     28.80 o 
   4  16   6      214.27      177.10     37.74 o 
 -11  17   6       14.24       16.37     38.40 o 
  -9  17   6      756.11      606.31     41.48 o 
  -7  17   6      218.55      113.71     50.80 o 
  -5  17   6       40.52       68.59     35.01 o 
  -3  17   6       85.39       97.73     39.28 o 
  -1  17   6      379.02      430.79     40.42 o 
   1  17   6       88.04      153.78     33.49 o 
   3  17   6      264.14      277.51     32.86 o 
   5  17   6       37.27      123.98     69.72 o 
 -10  18   6      451.75      546.10     43.52 o 
  -8  18   6     1417.83     1330.39     59.67 o 
  -6  18   6      204.69      160.16     55.51 o 
  -4  18   6       87.28       98.43     36.16 o 
  -2  18   6      161.36      204.89     40.44 o 
   0  18   6       12.26       15.74     40.98 o 
   2  18   6      135.12      141.13     39.02 o 
   4  18   6       92.39      102.29     30.48 o 
  -9  19   6      235.72      208.46     42.37 o 
  -7  19   6       50.33      135.95     40.75 o 
  -5  19   6      380.15      316.84     42.98 o 
  -3  19   6     1992.56     1851.15     41.93 o 
  -1  19   6      861.96      824.39     52.74 o 
   1  19   6      110.29      137.50     49.41 o 
   3  19   6     1274.33     1353.47     66.57 o 
  -8  20   6      555.47      602.07     46.00 o 
  -6  20   6      433.05      521.26     53.62 o 
  -4  20   6      375.72      370.19     44.61 o 
  -2  20   6      141.62      171.09     44.52 o 
   0  20   6      202.50      296.42     39.82 o 
   2  20   6      510.27      437.00     42.09 o 
  -7  21   6       87.43      240.75     39.79 o 
  -5  21   6       28.59       92.00     61.10 o 
  -3  21   6      328.04      310.81     39.49 o 
  -1  21   6        6.50       21.74     44.18 o 
   1  21   6       78.85       77.53     38.26 o 
  -4  22   6      471.94      489.69     52.50 o 
  -2  22   6      743.41      851.88     54.93 o 
 -15   1   7       31.21      101.15     33.09 o 
 -13   1   7       10.89       51.10     31.94 o 
 -11   1   7      993.19     1003.45     57.25 o 
  -9   1   7      282.09      409.55     51.98 o 
  -7   1   7       34.48      146.45     33.93 o 
  -5   1   7      243.66      317.77     44.32 o 
  -3   1   7     1647.60     1902.01     29.16 o 
  -1   1   7        5.99      -31.79     32.56 o 
   1   1   7       35.35       99.43     30.91 o 
   3   1   7      823.65      886.73     32.09 o 
   5   1   7      550.02      556.84     32.47 o 
   7   1   7        5.34       31.54     35.38 o 
 -16   2   7       78.88      117.56     37.15 o 
 -14   2   7        3.03       22.69     32.05 o 
 -12   2   7        2.85       32.19     28.41 o 
 -10   2   7      183.79      162.09     52.94 o 
  -8   2   7        6.32       65.10     62.40 o 
  -6   2   7       28.43       25.15     38.94 o 
  -4   2   7      605.51      508.22     26.34 o 
  -2   2   7      637.85      602.76     26.87 o 
   0   2   7      276.70      264.81     34.52 o 
   2   2   7     1108.21     1145.58     31.09 o 
   4   2   7      493.54      517.47     31.84 o 
   6   2   7      324.53      304.02     39.44 o 
 -15   3   7        0.16       35.15     33.88 o 
 -13   3   7        3.97       72.93     32.92 o 
 -11   3   7       30.56       73.60     33.21 o 
  -9   3   7      182.93      281.35     52.52 o 
  -7   3   7      378.96      404.79     47.66 o 
  -5   3   7       43.12      112.71     43.01 o 
  -3   3   7      138.51      130.33     24.35 o 
  -1   3   7       15.60       87.50     41.58 o 
   1   3   7       47.48      122.93     31.98 o 
   3   3   7      132.68      164.15     32.63 o 
   5   3   7       70.23       84.98     32.91 o 
   7   3   7      188.88      257.83     35.90 o 
 -14   4   7       82.48      134.09     30.43 o 
 -12   4   7      516.75      469.50     30.14 o 
 -10   4   7     1228.84     1154.39     47.49 o 
  -8   4   7      326.71      286.23     41.00 o 
  -6   4   7      375.18      225.64     26.49 o 
  -4   4   7     1971.04     1720.91     54.89 o 
  -2   4   7     1102.87     1060.98     56.62 o 
   0   4   7       75.95      102.17     32.30 o 
   2   4   7      516.82      465.08     30.53 o 
   4   4   7     1560.44     1550.46     50.15 o 
   6   4   7       52.01       83.29     60.15 o 
 -15   5   7      515.63      467.98     41.02 o 
 -13   5   7      526.55      589.81     32.76 o 
 -11   5   7      905.48      920.75     77.20 o 
  -9   5   7      788.05      769.53     55.87 o 
  -7   5   7     2304.04     2324.81     76.52 o 
  -5   5   7      960.16     1027.47     33.04 o 
  -3   5   7      996.08     1050.98     56.40 o 
  -1   5   7      868.23      811.95     47.39 o 
   1   5   7     2127.14     2055.01     32.71 o 
   3   5   7      368.18      346.09     34.52 o 
   5   5   7      716.46      699.89     33.58 o 
   7   5   7      715.48      617.86     44.91 o 
 -14   6   7      357.12      403.57     33.30 o 
 -12   6   7        0.94       50.12     28.58 o 
 -10   6   7       98.23      101.21     58.19 o 
  -8   6   7      179.94      267.32     44.94 o 
  -6   6   7      449.66      563.95     42.96 o 
  -4   6   7        0.97       19.73     32.22 o 
  -2   6   7      251.59      289.56     33.97 o 
   0   6   7     2040.24     2054.27     59.91 o 
   2   6   7      141.54      192.52     27.07 o 
   4   6   7       31.43       65.26     29.49 o 
   6   6   7      537.00      580.61     39.57 o 
 -15   7   7       86.77       85.70     41.15 o 
 -13   7   7       63.02      106.09     32.33 o 
 -11   7   7       19.00       73.15     33.18 o 
  -9   7   7      165.20      274.13     61.55 o 
  -7   7   7       16.54       88.17     37.80 o 
  -5   7   7      232.61      344.59     32.24 o 
  -3   7   7      276.92      341.42     27.59 o 
  -1   7   7      409.74      407.19     56.77 o 
   1   7   7      467.75      584.24     37.10 o 
   3   7   7      146.76      152.24     33.81 o 
   5   7   7       35.43       72.63     29.46 o 
   7   7   7        5.62      -39.78     41.03 o 
 -14   8   7      980.39     1022.07     45.30 o 
 -12   8   7     1445.19     1517.43     38.96 o 
 -10   8   7      305.48      263.02     44.60 o 
  -8   8   7     1735.75     1577.09     60.80 o 
  -6   8   7     3390.69     3532.28    189.97 o 
  -4   8   7      264.54      304.66     36.11 o 
  -2   8   7     1022.28     1007.78     43.27 o 
   0   8   7     1048.30     1034.63     36.25 o 
   2   8   7      615.41      559.81     34.35 o 
   4   8   7      107.64      153.98     31.09 o 
   6   8   7     1193.52     1197.68     35.02 o 
 -13   9   7      293.74      299.99     39.61 o 
 -11   9   7      420.83      482.52     42.51 o 
  -9   9   7      742.11      621.52     61.36 o 
  -7   9   7     1615.90     1484.47     47.59 o 
  -5   9   7      280.48      341.30     65.57 o 
  -3   9   7      770.78      668.13     27.82 o 
  -1   9   7      994.69      973.31     45.87 o 
   1   9   7     2469.61     2342.23     45.07 o 
   3   9   7        9.21        6.26     32.55 o 
   5   9   7      730.97      739.07     43.54 o 
 -14  10   7       16.58       66.74     41.67 o 
 -12  10   7      121.74      183.83     46.68 o 
 -10  10   7       80.71      203.53     40.75 o 
  -8  10   7       31.33       18.87     45.70 o 
  -6  10   7       57.11       96.49     37.93 o 
  -4  10   7      217.33      258.02     37.97 o 
  -2  10   7      468.67      516.86     32.51 o 
   0  10   7      394.50      421.39     30.83 o 
   2  10   7       89.78       57.49     32.49 o 
   4  10   7      257.71      274.59     44.78 o 
   6  10   7       14.45       13.91     39.69 o 
 -13  11   7      448.27      466.78     47.47 o 
 -11  11   7        2.20      -31.81     42.07 o 
  -9  11   7        2.33       -5.78     58.75 o 
  -7  11   7      608.57      655.28     50.52 o 
  -5  11   7      266.70      339.61     37.04 o 
  -3  11   7        1.47      -15.49     35.74 o 
  -1  11   7      729.60      720.86     33.36 o 
   1  11   7       68.95       88.95     25.93 o 
   3  11   7       45.03       39.77     36.68 o 
   5  11   7      145.44      183.48     40.74 o 
 -12  12   7      197.80      299.50     47.36 o 
 -10  12   7      801.99      987.55     85.37 o 
  -8  12   7      488.79      643.44     51.72 o 
  -6  12   7      169.63      293.25     46.20 o 
  -4  12   7      673.52      720.16     43.77 o 
  -2  12   7      413.28      491.82     68.75 o 
   0  12   7      468.41      519.00     74.97 o 
   2  12   7      241.84      238.23     33.94 o 
   4  12   7      364.97      525.50     48.13 o 
 -13  13   7        2.64       -7.30     40.24 o 
 -11  13   7      468.28      529.72     48.00 o 
  -9  13   7      363.32      560.44     79.98 o 
  -7  13   7        0.24        4.07     42.39 o 
  -5  13   7      161.35       91.55     43.51 o 
  -3  13   7      655.08      670.36     35.06 o 
  -1  13   7       41.97       86.55     29.23 o 
   1  13   7       17.79       56.77     28.71 o 
   3  13   7      215.05      254.95     40.15 o 
   5  13   7      123.17      198.29     45.39 o 
 -12  14   7       20.58      132.68     39.65 o 
 -10  14   7       98.39       47.14     41.97 o 
  -8  14   7      341.64      308.46     56.69 o 
  -6  14   7       38.90       57.71     39.44 o 
  -4  14   7       11.66       -6.90     34.78 o 
  -2  14   7       22.31        3.12     32.20 o 
   0  14   7       86.57      176.95     31.13 o 
   2  14   7        2.84       17.46     32.51 o 
   4  14   7       60.76       73.79     34.19 o 
 -11  15   7      212.84      140.47     50.61 o 
  -9  15   7      143.19      227.97     58.61 o 
  -7  15   7        3.72       44.30     47.34 o 
  -5  15   7       82.35      139.13     46.72 o 
  -3  15   7     1389.96     1325.35     43.01 o 
  -1  15   7      106.69      147.89     36.73 o 
   1  15   7       72.15      150.78     46.80 o 
   3  15   7     1110.70     1119.36     45.36 o 
 -10  16   7      658.30      577.85     40.00 o 
  -8  16   7      202.21      344.63    108.84 o 
  -6  16   7       25.57       24.97     44.93 o 
  -4  16   7       52.57       73.41     36.82 o 
  -2  16   7       97.08      125.63     53.88 o 
   0  16   7       22.95       56.06     37.83 o 
   2  16   7       14.28       64.63     52.73 o 
  -9  17   7     1842.88     1776.99    193.16 o 
  -7  17   7       25.70        7.77     43.90 o 
  -5  17   7      271.70      217.49     39.21 o 
  -3  17   7       38.19       65.63     42.68 o 
  -1  17   7      194.10      168.83     39.10 o 
   1  17   7       58.09      121.86     40.39 o 
  -8  18   7        2.01      107.72     91.77 o 
  -6  18   7      234.57      213.28     44.64 o 
  -4  18   7     1075.01     1193.73     48.15 o 
  -2  18   7      812.51      796.86     45.93 o 
   0  18   7        9.68       24.72     34.57 o 
  -7  19   7        6.71      -56.82     56.82 o 
  -5  19   7      102.40       99.94     45.33 o 
  -3  19   7        6.30       41.36     47.12 o 
  -1  19   7      149.54      185.79     41.27 o 
 -14   0   8      532.52      386.60     51.75 o 
 -12   0   8     1588.68     1417.43     51.30 o 
 -10   0   8    10388.68     9697.84     93.70 o 
  -8   0   8      282.04      209.39     77.48 o 
  -6   0   8     2428.54     2177.23     42.50 o 
  -4   0   8     1077.55     1054.08     45.47 o 
  -2   0   8     2893.31     2801.85     58.26 o 
   0   0   8     1494.39     1410.87    150.04 o 
   2   0   8     1748.75     1959.41    194.57 o 
   4   0   8     1654.31     1570.64     53.86 o 
 -13   1   8      772.17      740.53     36.48 o 
 -11   1   8      182.68      171.61     58.53 o 
  -9   1   8      231.91      361.01     83.20 o 
  -7   1   8     1073.59     1152.35     35.52 o 
  -5   1   8     2586.18     2697.09     32.95 o 
  -3   1   8     2482.12     2712.25     64.96 o 
  -1   1   8      651.22      676.91     51.56 o 
   1   1   8     1056.14     1054.46     33.31 o 
   3   1   8     2503.36     2498.81     51.92 o 
   5   1   8      331.15      242.24     41.27 o 
 -14   2   8       94.36      109.24     34.05 o 
 -12   2   8        0.63       78.83     33.10 o 
 -10   2   8      997.04      889.28     85.55 o 
  -8   2   8        2.50       50.67     37.99 o 
  -6   2   8       88.82      180.16     29.82 o 
  -4   2   8      839.22      774.78     37.65 o 
  -2   2   8       51.22       58.43     39.52 o 
   0   2   8      289.66      328.97     29.75 o 
   2   2   8      286.50      299.08     32.97 o 
   4   2   8       44.19      152.51     38.38 o 
 -13   3   8       90.50      140.87     32.47 o 
 -11   3   8     1600.66     1697.10     63.89 o 
  -9   3   8      669.53      853.46     83.53 o 
  -7   3   8      140.24      219.42     35.42 o 
  -5   3   8      569.21      719.11     29.47 o 
  -3   3   8      519.70      625.10     46.38 o 
  -1   3   8      391.43      388.45     34.32 o 
   1   3   8      350.22      469.38     43.21 o 
   3   3   8      558.52      538.12     68.85 o 
   5   3   8      364.52      337.81     45.97 o 
 -14   4   8      445.75      402.98     36.78 o 
 -12   4   8      411.19      421.54     42.05 o 
 -10   4   8      197.16      242.40     58.81 o 
  -8   4   8     1277.82     1272.09     51.86 o 
  -6   4   8     1099.28     1188.87     34.40 o 
  -4   4   8      798.28      828.27     33.88 o 
  -2   4   8     1291.04     1287.31     57.37 o 
   0   4   8     1748.63     1787.04     51.55 o 
   2   4   8      811.66      768.87     34.60 o 
   4   4   8      358.41      328.37     32.91 o 
 -13   5   8      400.36      434.25     36.84 o 
 -11   5   8        4.14       -7.95     67.06 o 
  -9   5   8      290.49      110.89     57.07 o 
  -7   5   8     1593.78     1590.22     46.22 o 
  -5   5   8      146.32      234.68     48.24 o 
  -3   5   8      315.41      318.49     37.87 o 
  -1   5   8      364.18      334.81     38.22 o 
   1   5   8      441.88      448.69     33.18 o 
   3   5   8       73.53      122.19     57.25 o 
 -14   6   8      168.92      149.24     37.90 o 
 -12   6   8       33.30       80.51     40.56 o 
 -10   6   8       96.77      112.20     69.79 o 
  -8   6   8        6.46      -42.54     44.59 o 
  -6   6   8       43.26       -1.33     33.38 o 
  -4   6   8       91.68      149.35     33.42 o 
  -2   6   8      115.58      156.30     33.64 o 
   0   6   8      663.90      773.16     47.37 o 
   2   6   8       35.55       28.44     42.47 o 
   4   6   8       24.53        9.39     39.56 o 
 -13   7   8       32.22       -6.44     35.91 o 
 -11   7   8        1.34       68.78     64.92 o 
  -9   7   8       52.08      -58.06     58.06 o 
  -7   7   8       81.49       71.44     44.80 o 
  -5   7   8        5.87       38.12     37.36 o 
  -3   7   8      222.40      367.38     52.30 o 
  -1   7   8     2617.22     2327.69     49.99 o 
   1   7   8       33.58      110.41     32.70 o 
   3   7   8       44.62      155.39     41.01 o 
 -12   8   8        0.11       45.41     42.48 o 
 -10   8   8       41.42      121.33     73.76 o 
  -8   8   8      287.15      306.31     46.24 o 
  -6   8   8      220.72      221.00     57.40 o 
  -4   8   8       34.18       59.60     32.77 o 
  -2   8   8       41.81       84.51     62.21 o 
   0   8   8      867.05      720.01     36.49 o 
   2   8   8       94.09      145.68     39.81 o 
   4   8   8        1.25      126.82     34.09 o 
 -13   9   8      621.20      583.71     61.32 o 
 -11   9   8       43.16        1.38     39.16 o 
  -9   9   8       52.49      -27.47     51.04 o 
  -7   9   8     1508.38     1551.35     61.22 o 
  -5   9   8        5.95       74.37     42.66 o 
  -3   9   8       13.62       78.90     40.01 o 
  -1   9   8      408.28      404.56     43.51 o 
   1   9   8       73.21      109.30     56.37 o 
   3   9   8        4.32      -54.88     77.92 o 
 -12  10   8       17.75      140.96     62.24 o 
 -10  10   8       28.52       60.04     51.90 o 
  -8  10   8       16.27       72.63     50.00 o 
  -6  10   8        1.91      102.29     45.80 o 
  -4  10   8       39.05       34.42     34.93 o 
  -2  10   8      491.87      500.18     33.90 o 
   0  10   8     1032.16     1024.88     36.22 o 
   2  10   8       31.59       45.85     31.15 o 
 -11  11   8       39.27       80.59     55.46 o 
  -9  11   8       15.50       16.99     60.30 o 
  -7  11   8       32.80      -10.41     66.46 o 
  -5  11   8       54.81      135.50     40.05 o 
  -3  11   8       42.50      135.26     36.03 o 
  -1  11   8      981.50      973.86     33.82 o 
   1  11   8      183.95      136.60     38.79 o 
 -10  12   8      162.03      174.35     74.53 o 
  -8  12   8     1113.15     1066.80    102.09 o 
  -6  12   8      781.10      813.12     49.34 o 
  -4  12   8      206.75      239.80     41.82 o 
  -2  12   8      461.56      447.63     62.09 o 
   0  12   8      962.86      988.55     44.27 o 
   2  12   8      250.08      256.25     39.18 o 
 -11  13   8      319.55      221.93     92.92 o 
  -9  13   8      538.09      469.33     55.61 o 
  -7  13   8      645.97      554.75     52.46 o 
  -5  13   8      824.08      726.06     54.81 o 
  -3  13   8     1091.74     1026.82     43.62 o 
  -1  13   8      873.45      802.39     30.19 o 
   1  13   8      445.45      493.33     37.55 o 
 -10  14   8     1051.63     1077.87     54.05 o 
  -8  14   8        7.61       34.19     48.71 o 
  -6  14   8      130.31       95.85     39.03 o 
  -4  14   8      217.78      292.99     43.58 o 
  -2  14   8      218.80      288.26     44.50 o 
   0  14   8       53.15      196.48     36.43 o 
  -9  15   8      188.61      165.07     57.24 o 
  -7  15   8       82.90      134.39     47.11 o 
  -5  15   8        1.45       24.08     39.97 o 
  -3  15   8       21.89       36.82     44.78 o 
  -1  15   8      315.74      383.38     47.85 o 
  -6  16   8      541.40      452.08     43.37 o 
  -4  16   8     2211.78     2367.86    114.94 o 
  -2  16   8      689.57      797.10     60.22 o 
 -11   1   9      512.98      617.39     64.53 o 
  -9   1   9      320.35      378.19     50.95 o 
  -7   1   9      113.52      169.61     39.27 o 
  -5   1   9      731.19      813.64     37.55 o 
  -3   1   9      291.86      361.34     37.20 o 
  -1   1   9       41.10       91.97     34.00 o 
   1   1   9      339.89      365.31     78.14 o 
 -12   2   9      541.50      563.15     68.50 o 
 -10   2   9      237.38      324.93     62.86 o 
  -8   2   9      460.83      556.92     48.42 o 
  -6   2   9      475.40      355.38     36.86 o 
  -4   2   9     1113.07     1090.70     37.60 o 
  -2   2   9      509.19      480.98     37.63 o 
   0   2   9      662.64      629.89     90.68 o 
 -11   3   9       66.11        8.02     51.61 o 
  -9   3   9      485.78      429.53     62.29 o 
  -7   3   9      337.19      392.52     48.91 o 
  -5   3   9      107.52      131.68     33.29 o 
  -3   3   9       73.30       60.09     58.00 o 
  -1   3   9      193.38      272.95     78.75 o 
   1   3   9      178.06      230.98     40.66 o 
 -12   4   9       10.12       61.60     67.93 o 
 -10   4   9       12.07       97.97     62.01 o 
  -8   4   9       20.56      133.58     51.14 o 
  -6   4   9       11.18       82.35     28.77 o 
  -4   4   9      129.59      177.46     38.63 o 
  -2   4   9       22.72      118.91     37.22 o 
   0   4   9        0.52       36.33     35.67 o 
 -11   5   9       79.46       93.51     66.83 o 
  -9   5   9      221.44      180.20     61.90 o 
  -7   5   9      159.22      185.62     46.30 o 
  -5   5   9       92.82       95.75     40.64 o 
  -3   5   9       41.28       26.73     60.95 o 
  -1   5   9      419.45      438.43     49.25 o 
   1   5   9       61.94       21.45     32.12 o 
 -10   6   9        2.94       13.92     70.60 o 
  -8   6   9      239.45      347.36     50.40 o 
  -6   6   9       47.09      138.73     46.49 o 
  -4   6   9       58.19       53.15     36.79 o 
  -2   6   9      258.11      217.01     45.96 o 
   0   6   9      241.57      287.40     44.37 o 
 -11   7   9        6.62      -30.88     57.15 o 
  -9   7   9       58.03       35.26     63.74 o 
  -7   7   9        2.33       22.46     42.65 o 
  -5   7   9       12.98       99.09     37.15 o 
  -3   7   9      126.67      179.82     33.95 o 
  -1   7   9       40.09      108.19     39.65 o 
 -10   8   9       16.95       97.00     64.65 o 
  -8   8   9      418.14      463.18     51.87 o 
  -6   8   9        9.73       80.94     37.33 o 
  -4   8   9        8.91       51.52     56.42 o 
  -2   8   9        2.22       55.27     41.54 o 
   0   8   9      430.00      448.43     37.51 o 
  -9   9   9        0.66       79.04    109.77 o 
  -7   9   9       13.34       34.53     50.26 o 
  -5   9   9        3.84       67.63     50.06 o 
  -3   9   9      109.88      130.44     43.52 o 
  -1   9   9      241.68      286.62     37.57 o 
  -8  10   9       25.30       89.03     55.03 o 
  -6  10   9      168.01      143.32     50.90 o 
  -4  10   9       19.73       68.26     38.55 o 
  -2  10   9      647.56      527.40     42.23 o 
  -7  11   9      386.85      466.14     52.75 o 
  -5  11   9      217.12      204.32     52.15 o 
  -3  11   9      136.61      156.20     51.80 o 
  -6  12   9      162.71      254.01     64.89 o 
                                                 
